# Supplementary material for: How does digital transformation affect corporate sustainability performance? Evidence from listed energy companies in China
Source: PLoS One. 2025 Jun 13;20(6):e0325898. doi: 10.1371/journal.pone.0325898 (PMC12165383; doi:10.1371/journal.pone.0325898)
Supplement: S1 Data — (XLSX) [file pone.0325898.s001.xlsx]

## Sheet: Sheet1
Stkcd	year	ID	DCG	ROA	ESG	EIP	SDP	TFP_LP	KZ	Size	ATO	TOP10	GRO	Indep	Dual	Balance	SOE	Board	GS	AuditFee	Employee
539	2011	D44	0	0.006954	78.81	1.94591	0.434816	9.35226	3.95378	24.3991	0.392346	0.591694	0.156455	33.33	0	0.0742644	1	2.70805	16.1396	14.4521	7.54803
539	2012	D44	0.693147	0.041263	77.47	3.63759	0.519336	9.82388	3.17019	24.9085	0.451743	0.746249	1.01703	33.33	0	0.0345206	1	2.70805	17.0606	15.2868	7.25276
539	2013	D44	0.693147	0.065006	74.99	3.66356	0.502836	9.66576	1.06233	24.9416	0.461444	0.739743	0.045491	33.33	0	0.0345206	1	2.70805	16.6821	14.4574	8.79785
539	2014	D44	0.693147	0.063192	80.45	2.94444	0.506429	9.62117	0.95982	24.9586	0.424027	0.742559	-0.05787	33.33	0	0.0345201	1	2.70805	16.8551	14.4574	8.80867
539	2015	D44	0	0.065674	79.15	3.66356	0.535741	9.46085	-0.070298	24.9988	0.364864	0.765866	-0.114394	37.5	0	0.0411953	1	2.70805	16.5951	14.5407	8.84563
539	2016	D44	0	0.018038	78.78	4.09434	0.553083	9.35703	1.25865	24.9814	0.318115	0.759823	-0.118283	35.29	0	0.0411953	1	2.70805	16.7638	14.9141	8.79619
539	2017	D44	1.79176	0.01606	79.36	4.41884	0.575307	9.51753	2.24051	24.986	0.376101	0.771501	0.174712	33.33	0	0.0411953	1	2.70805	17.5375	14.9533	8.84765
539	2018	D44	1.09861	0.012611	80.29	4.76217	0.601225	9.54853	1.78735	25.0182	0.379785	0.767009	0.028702	33.33	0	0.0420753	1	2.70805	17.589	15.0185	8.81522
539	2019	D44	0.693147	0.02429	80.64	4.17439	0.572599	9.63633	1.19489	25.047	0.394621	0.764926	0.071206	33.33	0	0.0420753	1	2.70805	17.3206	15.0155	8.80822
539	2020	D44	0	0.032646	73.56	4.39445	0.529322	9.54242	1.7092	25.1773	0.350949	0.767789	-0.035119	33.33	0	0.0369935	1	2.70805	17.2318	15.0937	8.82394
539	2021	D44	0	-0.04185	74.47	4.79579	0.553278	9.90469	3.76717	25.4618	0.413258	0.749934	0.559078	40	0	0.0329828	1	2.30259	17.4427	15.532	9.07589
539	2022	D44	0.693147	-0.036708	72.94	5.21494	0.564522	10.0538	4.38422	25.6023	0.428144	0.750619	0.192311	36.36	0	0.0329826	1	2.3979	17.7526	15.8937	9.08682
539	2023	D44	1.09861	0.011105	71.78	4.66344	0.528492	10.1613	3.55845	25.806	0.407801	0.742656	0.133824	40	0	0.0329819	1	2.30259	17.5551	16.0127	9.21781
543	2011	D44	0.693147	-0.006612	72.22	0.693147	0.313166	8.40332	4.68238	23.4158	0.374967	0.645597	0.36099	33.33	0	0.0736741	1	2.19722	17.9152	13.3375	8.23084
543	2012	D44	0	0.0235	69.99	0	0.259731	8.70767	3.60974	23.5704	0.477519	0.673991	0.484349	33.33	0	0.0736741	1	2.19722	14.2782	13.5671	8.15018
543	2013	D44	0	0.090711	72.11	0	0.281188	9.12456	0.419974	23.8066	0.600777	0.72133	0.643932	33.33	0	0.1397	1	2.19722	16.4035	13.7978	8.23563
543	2014	D44	0	0.072853	73.77	1.94591	0.399628	9.1657	0.379456	23.858	0.574235	0.574789	0.023751	37.5	0	0.117036	1	2.07944	16.2514	14.1038	8.20686
543	2015	D44	0	0.08658	72.7	1.94591	0.392139	9.05484	-0.607744	23.8491	0.493773	0.532727	-0.121911	33.33	0	0.0700442	1	2.19722	16.9939	13.8403	8.18088
543	2016	D44	0	0.048863	72	2.48491	0.413501	9.00983	1.16464	24.0223	0.426493	0.527597	-0.058796	33.33	0	0.0700442	1	2.19722	17.3191	14.0134	8.17836
543	2017	D44	0	0.002957	73.96	3.09104	0.458977	9.12	2.34168	24.0022	0.455219	0.525107	0.14802	33.33	0	0.0700442	1	2.19722	16.8868	13.9928	8.15508
543	2018	D44	0	0.023073	73.32	2.48491	0.422118	9.1465	2.00562	24.0871	0.483933	0.537146	0.09904	33.33	0	0.0698456	1	2.19722	16.8969	14.0779	8.17188
543	2019	D44	0	0.034271	73.44	3.55535	0.482508	9.34709	1.06856	24.2167	0.520791	0.650255	0.19944	33.33	0	0.0429941	1	2.19722	16.9611	14.2076	8.16023
543	2020	D44	0	0.039908	72.98	2.07944	0.398395	9.41045	1.06302	24.2405	0.503129	0.610304	0.040999	33.33	0	0.0370813	1	2.19722	16.8168	14.2309	8.14526
543	2021	D44	1.60944	-0.059101	70.6	4.02535	0.479283	9.64568	3.68958	24.4264	0.566386	0.626676	0.255508	33.33	0	0.0417206	1	2.19722	16.6714	14.4171	8.18479
543	2022	D44	1.60944	0.00424	67.67	4.61512	0.492899	9.76429	2.94392	24.5342	0.566029	0.641662	0.154208	33.33	0	0.0329431	1	2.19722	17.7253	14.5253	8.20193
543	2023	D44	1.60944	0.030074	68.37	4.00733	0.466935	9.74211	3.52311	24.8273	0.479199	0.648591	0.147933	33.33	0	0.0329431	1	2.19722	18.286	14.8185	8.50896
544	2011	N78	0	0.068947	71.09	0	0.271606	6.99062	3.9485	21.0393	0.33174	0.591677	0.226295	33.33	1	0.736811	1	2.19722	0	12.6115	6.3315
544	2012	D46	0	0.072261	70.89	0	0.270258	6.96828	4.03448	21.0811	0.29991	0.586503	0.069389	33.33	1	0.753693	1	2.19722	16.8615	12.9239	6.51619
544	2013	D46	0	0.036493	72.97	0	0.284179	7.04468	2.55103	21.3398	0.298764	0.582128	0.167136	37.5	1	0.775615	1	2.07944	17.2242	12.948	6.56948
544	2015	D46	0	0.043904	74.52	0.693147	0.334875	6.99532	-1.2e-05	21.6065	0.219856	0.61788	-0.103758	42.86	1	0.83731	1	1.94591	17.1682	12.948	6.48768
544	2018	D46	1.60944	0.052431	72.5	3.61092	0.479402	7.19038	-0.71974	22.9301	0.12961	0.799215	0.051944	44.44	1	0.0625947	1	2.19722	17.0189	13.2177	7.1285
544	2019	D46	0	0.047875	77.81	4.46591	0.567875	7.68519	-0.366621	23.1105	0.174229	0.797695	0.693955	44.44	1	0.0720259	1	2.19722	16.6399	13.2177	7.36834
544	2020	D46	0	0.038231	79.93	4.84419	0.604672	7.92997	0.747819	23.5075	0.158821	0.777558	0.235687	44.44	1	0.0720259	1	2.19722	17.2232	13.2177	7.41216
544	2021	D46	0.693147	0.028841	71.35	4.63473	0.524766	8.97525	4.50566	23.7812	0.327738	0.774549	1.85638	50	0	0.0720259	1	2.07944	17.1606	13.2177	7.47193
544	2022	D46	0.693147	0.020026	67.99	4.55388	0.493178	8.99312	5.04761	24.0057	0.259436	0.773584	0.012423	44.44	0	0.0720259	1	2.19722	17.3428	13.2177	7.50053
544	2023	D46	0	0.025582	66.93	4.20469	0.466061	9.20331	5.63847	24.3295	0.220932	0.788947	0.256753	44.44	0	0.0839856	1	2.19722	17.7477	13.2177	7.7977
552	2011	B06	0	0.104316	74	0	0.297071	7.8264	5.29762	20.4134	1.51661	0.509627	0.326906	36.36	0	0.0486933	1	2.3979	0	12.6115	8.24355
552	2012	B06	0	0.100292	71.1	0	0.273883	8.61175	3.03348	22.3492	0.909237	0.497283	2.59144	33.33	0	0.0109295	1	2.56495	14.9864	13.3047	9.84273
552	2013	B06	0	0.079209	73.66	0	0.292625	8.53712	0.976357	22.4698	0.688535	0.747095	-0.081695	35.71	0	0.0077879	1	2.63906	15.2648	13.8155	9.82369
552	2014	B06	0	0.055165	70.87	0	0.268902	8.44852	2.22517	22.5641	0.548897	0.749104	-0.11299	33.33	0	0.0077879	1	2.70805	14.8632	13.8155	9.70693
552	2015	B06	0	0.023164	71.24	0	0.26958	7.81181	-0.240345	22.9487	0.340227	0.79792	-0.198763	33.33	0	0.0866694	1	2.70805	14.9992	13.8155	9.60683
552	2016	B06	0	0.024315	70.97	0	0.267528	7.96565	0.257306	22.9251	0.325435	0.707677	0.124941	33.33	0	0.0847853	1	2.70805	16.5918	13.8155	9.55577
552	2017	B06	0.693147	0.058645	71.99	0	0.277992	8.26017	-1.19203	23.0069	0.422269	0.700305	0.33686	38.46	0	0.0847853	1	2.56495	15.6902	13.8155	9.47516
552	2018	B06	0.693147	0.057517	72.58	0	0.282573	8.28184	-1.27484	23.0388	0.41042	0.692308	0.028062	33.33	0	0.0847853	1	2.70805	15.6215	13.8155	9.4481
552	2019	B06	0.693147	0.049736	70.18	0	0.263071	8.26563	-0.864907	23.1112	0.383942	0.684901	-0.008837	33.33	0	0.0847853	1	2.70805	15.5758	13.7642	9.42867
552	2020	B06	0	0.036361	57.25	0.693147	0.120215	8.17617	-1.32694	23.3291	0.300978	0.650376	-0.090967	35.71	0	0.0847853	1	2.63906	15.7774	14.6484	9.42481
552	2021	B06	0	0.051877	67.59	1.94591	0.349344	8.45705	-2.87895	23.3914	0.346356	0.588756	0.312994	33.33	0	0.0845023	1	2.70805	16.8138	13.7642	9.42238
552	2022	B06	0	0.120504	67.02	1.38629	0.318989	9.05237	-1.25524	24.0257	0.462454	0.542512	1.53269	38.46	0	0.0845023	1	2.56495	18.0062	14.3041	10.054
552	2023	B06	0.693147	0.060033	72.7	4.02535	0.504224	8.95048	0.121433	24.1519	0.387767	0.702585	-0.081743	38.46	0	0.17118	1	2.56495	18.3105	14.2657	10.0981
591	2011	F52	0.693147	0.001272	68.67	3.82864	0.457494	9.08816	4.56875	21.7157	1.91568	0.525958	0.101039	33.33	0	0.0119508	1	2.70805	15.3391	13.5411	8.77817
591	2012	F52	0	0.006771	72.47	3.97029	0.495656	9.07897	4.38762	21.7964	1.67487	0.534337	-0.015518	33.33	0	0.015082	1	2.70805	13.1105	13.5411	8.80627
591	2013	F52	2.19722	0.00664	68.46	3.21888	0.422798	9.04851	3.51468	21.8774	1.52086	0.538296	-0.0155	33.33	0	0.019834	1	2.70805	14.6641	14.123	8.60795
591	2014	F52	2.19722	-0.001311	67.61	3.58352	0.435508	9.095	3.45835	21.9245	1.46217	0.437234	0.02448	33.33	0	0.589588	1	2.63906	12.4171	13.8155	8.4288
591	2016	D44	0	0.025849	67.32	4.49981	0.485332	8.06345	2.06181	24.1167	0.165067	0.558728	0.193704	33.33	0	0.109686	1	2.19722	15.9059	15.3459	7.79975
591	2017	D44	2.19722	0.026441	70.86	4.61512	0.519653	8.20147	2.68781	24.1748	0.169767	0.53143	0.201059	33.33	0	0.109686	1	2.19722	15.3693	15.2971	7.8462
591	2018	D44	1.79176	0.026012	72.17	3.93183	0.492528	8.1562	2.61373	24.2561	0.153175	0.524706	-0.032238	33.33	0	0.109686	1	2.19722	15.4225	15.0275	7.62608
591	2019	D44	2.07944	0.025263	69.25	4.17439	0.482703	8.13501	2.69319	24.3463	0.139839	0.52178	-0.00514	33.33	0	0.109686	1	2.19722	15.5139	15.1452	7.50934
591	2020	D44	1.60944	0.026614	66.9	4.21951	0.466708	8.18274	2.62889	24.3908	0.138504	0.463232	0.058654	37.5	0	0.109686	1	2.07944	16.9782	15.1968	7.51425
591	2021	D44	2.48491	0.029535	71.23	4.48864	0.515861	8.47661	3.12207	24.4063	0.177789	0.441722	0.322481	33.33	0	0.109686	1	2.19722	16.8267	14.7197	7.52833
591	2022	D44	2.48491	0.032393	71.11	4.43082	0.511946	8.748	0.451029	24.5627	0.214112	0.434306	0.316517	37.5	0	0.0843099	1	2.07944	16.3467	14.7197	7.63964
591	2023	D44	2.89037	0.033709	72.1	4.30407	0.512912	8.77672	2.05658	24.5777	0.203616	0.449341	0.032915	33.33	1	0.109688	1	2.19722	16.0263	14.7594	7.68432
593	2011	F52	0	0.077033	70.68	0	0.268934	7.24671	3.87781	20.2976	0.836066	0.266528	0.961397	33.33	0	0.0556982	0	2.19722	14.6754	12.948	6.59987
593	2012	F52	0	0.025375	66.55	0	0.232691	6.99714	4.30818	20.257	0.70342	0.267956	-0.191078	33.33	0	0.0318807	0	2.19722	14.8561	12.948	6.96319
593	2013	F52	0.693147	0.051	68.53	0	0.250127	7.02334	-2.29337	20.6245	0.599981	0.272953	0.021183	33.33	0	0.0298006	0	2.19722	14.7724	12.948	6.98841
593	2014	F52	1.60944	0.020505	70.91	0	0.266787	6.96608	-0.003341	20.4602	0.528942	0.452876	-0.037129	33.33	0	0.0341453	0	2.19722	14.7491	13.4588	6.96602
593	2015	F52	1.38629	0.018083	68.6	0	0.248372	6.90522	0.256133	20.4878	0.540598	0.533134	-0.048592	33.33	0	0.091411	0	2.19722	14.7635	13.4588	6.90274
593	2016	F52	0	-0.043589	67.01	2.70805	0.379831	7.01554	2.92158	21.1812	0.39941	0.567213	0.123723	37.5	0	0.0875067	0	2.07944	13.0767	13.4588	6.64769
593	2017	D45	0	0.016221	64.52	2.99573	0.380122	7.02379	2.19272	21.2689	0.293727	0.554974	0.025527	42.86	0	0.0875067	0	1.94591	11.7231	13.8155	6.72623
593	2018	D45	0.693147	-0.110957	70.01	3.09104	0.41979	7.2467	3.51254	21.214	0.375668	0.539559	0.299379	33.33	0	0.38149	0	2.19722	11.9576	13.8155	6.71538
593	2019	D45	0.693147	0.024031	63.21	2.83321	0.361417	7.64043	2.77888	21.4096	0.573451	0.50949	0.645032	33.33	0	0.353295	0	2.19722	13.4844	13.8155	6.99485
593	2020	D45	0.693147	0.020638	69.12	3.73767	0.457421	7.8119	2.33014	21.4661	0.623926	0.475425	0.228793	40	0	0.353295	0	2.30259	14.8285	13.9978	6.97915
593	2021	D45	1.09861	0.026293	67.07	2.07944	0.35076	7.96799	1.70424	21.4943	0.707086	0.469504	0.181949	37.5	0	0.338799	0	2.07944	14.7917	13.9978	6.94698
593	2022	D45	1.09861	0.0217	69.1	2.30259	0.3787	7.94963	2.3786	21.5044	0.676049	0.458932	-0.025485	33.33	0	0.337507	0	2.19722	14.4186	13.9978	6.93634
593	2023	D45	1.79176	-0.107001	68.27	1.38629	0.312909	8.02807	2.38606	21.4629	0.747811	0.45642	0.089186	33.33	0	0.337507	0	2.19722	14.6421	13.9978	6.88857
601	2011	D44	0	0.010515	74.54	1.79176	0.392892	7.53762	3.7486	22.8238	0.254548	0.235714	-0.005547	33.33	0	0.106636	0	2.19722	15.4667	13.6069	8.42727
601	2012	D44	0	0.017735	72.43	1.94591	0.385179	7.53865	3.47946	22.8618	0.258008	0.233314	0.018629	33.33	0	0.106636	0	2.19722	16.1542	13.5924	8.43207
601	2013	D44	0	0.02729	73.77	2.19722	0.410204	7.63959	1.8057	22.8854	0.27242	0.334241	0.088769	37.5	0	0.50421	0	2.07944	16.7744	13.5924	8.37008
601	2014	D44	0.693147	0.031318	73.19	2.19722	0.405906	7.88077	1.39924	22.8764	0.347891	0.330507	0.286304	33.33	0	0.50421	0	2.19722	16.6463	13.5924	8.38389
601	2015	D44	1.09861	0.035228	64.73	2.48491	0.355122	7.88668	0.701139	22.8642	0.351322	0.425819	-0.000764	36.36	0	0.961908	0	2.3979	16.6378	13.5924	8.39638
601	2016	D44	1.09861	0.053425	70.33	2.48491	0.40063	7.94634	0.43587	22.9018	0.368928	0.446291	0.063695	36.36	0	0.961908	0	2.3979	16.9526	13.5924	8.43185
601	2017	D44	1.09861	0.050942	72.17	2.77259	0.430753	8.04063	1.42299	22.9388	0.399348	0.52129	0.123591	33.33	0	0.956206	0	2.07944	17.0849	13.5924	8.48239
601	2018	D44	0	0.03303	75.05	3.3673	0.484833	7.98994	1.5	23.0277	0.357384	0.487418	-0.046129	33.33	0	0.956206	0	2.19722	17.1574	13.8155	8.55449
601	2019	D44	0	0.038151	74.24	3.09104	0.463657	8.19657	1.43578	23.1399	0.40574	0.496753	0.256084	33.33	0	0.956206	0	2.19722	17.5543	14.0779	8.50977
601	2020	D44	0	0.018385	72.13	3.68888	0.478364	8.29815	2.77606	23.2624	0.415403	0.493032	0.151646	33.33	0	0.723432	0	2.19722	17.6295	14.0779	8.55372
601	2021	D44	0	0.003132	67.33	3.98898	0.455826	8.09539	3.06885	23.2856	0.309423	0.502087	-0.200269	33.33	0	0.723432	0	2.19722	17.6318	14.3461	8.4288
601	2022	D44	0	-0.006318	67.59	3.04452	0.405464	8.05555	3.62989	23.3004	0.294641	0.473063	-0.029616	33.33	0	0.9081	0	2.19722	18.0181	14.3461	8.39027
601	2023	D44	0	-0.021486	69.16	0	0.25002	8.1221	3.80697	23.2939	0.3131	0.488172	0.067084	50	0	0.9081	0	1.60944	16.5826	14.3461	8.44355
605	2013	C27	0.693147	-0.039966	66.53	0	0.227951	6.09882	-1.1471	19.9763	0.233613	0.605205	0.226811	33.33	0	0.101636	1	2.19722	0	13.473	4.64439
605	2014	D46	0	0.016531	68.18	1.09861	0.305097	7.23126	2.24308	21.5909	0.30791	0.753037	2.59144	33.33	0	0.833959	1	2.19722	14.2648	13.473	6.16121
605	2015	D46	0	0.019434	69.65	1.60944	0.344903	7.2557	1.93661	21.6163	0.315619	0.73145	0.045302	33.33	0	0.798722	1	2.19722	14.5105	13.8105	6.35611
605	2016	D46	0.693147	0.01513	69.83	2.94444	0.419176	7.30241	1.96802	21.9659	0.270448	0.654299	0.049319	33.33	0	0.792393	1	2.19722	14.7441	13.8353	6.43133
605	2017	D46	0	0.038418	68.86	2.99573	0.415958	7.93193	2.88155	22.4554	0.364793	0.645735	1.08185	33.33	0	0.583431	1	2.19722	15.6119	14.1156	7.2937
605	2018	D46	0	0.015334	62.27	3.55535	0.392953	7.90048	3.15153	22.5709	0.261184	0.645735	-0.057852	33.33	0	0.583431	1	2.19722	16.0981	14.2729	7.18235
605	2019	D46	0	0.006226	63.32	3.3673	0.390303	7.87704	2.38317	22.8579	0.234628	0.644772	0.211784	33.33	0	0.579139	1	2.19722	16.1384	14.3921	7.49332
605	2020	D46	0	0.002187	67.43	1.38629	0.313931	7.87699	3.39727	22.8846	0.220234	0.609024	-0.006052	33.33	0	0.579139	1	2.19722	16.7126	14.4361	7.43426
605	2021	D46	0	0.004352	68.23	3.17805	0.418584	7.82653	3.41763	22.7768	0.219958	0.577315	-0.039656	33.33	0	0.579139	1	2.19722	16.7181	14.4088	7.23201
605	2022	D46	0	0.004518	67.88	3.55535	0.436506	7.79462	3.90643	22.8124	0.220919	0.523813	-0.032495	33.33	0	0.579139	1	2.19722	16.2697	14.6868	7.19369
605	2023	D46	0	0.004951	68.33	3.43399	0.43344	7.85417	3.69326	22.801	0.229288	0.512709	0.052141	33.33	0	0.579139	1	2.19722	16.2597	14.6742	7.14913
637	2011	C25	0	0.009463	62.74	1.94591	0.308062	9.46713	3.04738	20.4067	2.63204	0.53761	0.153176	33.33	0	0.49985	0	2.19722	13.1145	12.6115	6.44095
637	2012	C25	0	0.04731	65.93	0	0.229332	9.15494	0.353346	20.6627	2.63204	0.523603	-0.145224	33.33	0	0.49985	0	2.19722	12.6103	13.017	6.46925
637	2013	C25	0	0.072366	69.53	0.693147	0.297457	9.03992	-1.08923	20.7623	2.63204	0.524993	-0.082998	33.33	0	0.49985	0	2.19722	13.4454	13.017	6.48616
637	2014	C25	0	0.099803	62.79	1.38629	0.284126	9.18321	-3.24583	20.9158	2.63204	0.509986	0.237383	33.33	1	0.49985	0	2.19722	13.3577	13.5278	6.46614
637	2015	C25	0	0.108903	65.03	2.56495	0.367044	8.94221	-3.13577	20.9637	2.46924	0.479886	-0.236063	37.5	1	0.49985	0	2.07944	13.3256	13.5278	6.47389
637	2016	C25	0	0.057677	62.64	2.89037	0.362406	8.90632	-2.66319	20.97	2.32028	0.491784	-0.034798	33.33	0	0.49985	0	2.19722	15.5602	13.5278	6.44095
637	2017	C25	0	0.094658	65.59	3.4012	0.416292	9.29735	-1.80309	20.9131	2.63204	0.47795	0.488957	33.33	0	0.49985	0	2.19722	14.0916	13.5278	6.43775
637	2018	C25	0	0.032902	66.94	3.13549	0.408065	9.28951	-1.20601	20.9382	2.63204	0.474324	-0.019917	33.33	0	0.49985	0	2.19722	13.6616	13.5278	6.43455
637	2019	C25	0	0.082494	67.24	1.60944	0.330289	9.28455	0.534849	21.1309	2.63204	0.4898	-0.005032	33.33	0	0.49985	0	2.19722	14.5294	13.5924	6.50129
637	2020	C25	0.693147	-0.000221	67.09	2.07944	0.349059	9.22596	2.03532	21.3762	2.33492	0.49152	-0.069853	33.33	0	0.505868	0	2.19722	14.6982	13.5924	6.52942
637	2021	C25	0	0.034571	67.43	1.38629	0.316202	9.2838	2.6531	21.7837	2.31756	0.476943	0.39383	33.33	0	0.505868	0	2.19722	13.9782	13.8155	6.6053
637	2022	C25	0	-0.043542	68.97	1.79176	0.345106	9.34459	2.34739	21.7857	2.0963	0.472078	0.087379	33.33	0	0.505868	0	2.19722	14.4532	14.152	6.61338
685	2011	D46	0	0.152558	68.65	0.693147	0.296129	7.06635	1.60054	22.8015	0.110873	0.74695	-0.069305	50	0	0.0592635	1	2.07944	15.8567	13.3047	7.61135
685	2012	D46	0	0.047082	72.27	0	0.279393	7.0766	1.67448	22.757	0.104615	0.746033	0.028878	33.33	0	0.0592603	1	2.19722	16.4624	13.8353	7.56579
685	2013	D46	0	0.076952	71.12	1.38629	0.348319	7.14358	0.333863	22.828	0.109457	0.743484	0.060855	37.5	0	0.0592603	1	2.07944	16.9562	13.8643	7.52994
685	2014	D46	0.693147	0.083851	69.47	0.693147	0.297788	7.408	-0.270412	23.0214	0.124751	0.677753	0.331318	33.33	0	0.263929	1	2.19722	16.533	13.8643	7.68478
685	2015	D46	0.693147	0.128274	73.51	0.693147	0.332813	7.4682	-1.62248	23.3439	0.10382	0.655432	0.065286	33.33	0	0.26388	1	2.19722	17.2489	14.0225	7.71646
685	2016	D46	1.60944	0.068617	74.18	1.38629	0.371904	7.64593	0.253705	23.4352	0.100387	0.665704	0.188844	37.5	0	0.257938	1	2.07944	17.3201	14.0855	7.77695
685	2017	D46	1.79176	0.071236	75.22	2.07944	0.418285	7.72757	0.419346	23.486	0.104459	0.665814	0.103512	33.33	0	0.257453	1	2.19722	17.4715	14.1007	7.80588
685	2018	D46	2.19722	0.043701	72.97	3.46574	0.474547	7.88106	0.577542	23.5649	0.122058	0.66652	0.252619	33.33	0	0.257453	1	2.19722	17.8818	14.2602	8.27919
685	2019	D46	1.94591	0.059045	74.08	3.7612	0.50058	7.95721	0.283618	23.6747	0.122369	0.679278	0.097864	37.5	0	0.257453	1	2.07944	16.5212	14.2076	8.30326
685	2020	D46	1.38629	0.067428	73.43	3.52636	0.483166	7.92076	0.568588	23.7625	0.109107	0.676226	-0.016338	37.5	0	0.257447	1	2.07944	16.2214	14.2602	8.43533
685	2021	D46	1.09861	0.067116	70.53	3.7612	0.473106	8.01031	0.463493	23.8364	0.109301	0.672648	0.085821	50	0	0.236608	1	2.07944	16.8229	14.0225	8.39322
685	2022	D46	1.09861	0.043697	74.19	4.09434	0.518628	8.39876	1.54948	23.9617	0.150847	0.640463	0.526658	50	0	0.166545	1	2.07944	16.9129	14.4033	8.43945
685	2023	D46	0	0.036427	77.17	3.85015	0.528275	8.66319	1.88753	24.0908	0.190766	0.640749	0.436491	44.44	0	0.16573	1	2.19722	15.6475	14.5445	8.53326
690	2011	D44	1.09861	0.021952	81.11	0	0.347454	8.44826	4.10973	22.8175	0.453847	0.344989	0.141827	45.45	0	0.0317125	0	2.3979	13.6589	13.3375	6.70073
690	2012	D44	1.09861	0.051135	80.1	0.693147	0.379456	8.4235	1.52329	22.978	0.447622	0.372711	0.123921	33.33	0	0.0355964	0	2.19722	14.1822	13.3375	6.78672
690	2013	D44	1.09861	0.114413	77.59	0	0.326135	8.78575	-3.14908	23.0081	0.584348	0.348904	0.431515	33.33	0	0.0300077	0	2.19722	12.948	13.6762	6.95464
690	2014	D44	2.19722	0.105134	81.81	0	0.358816	8.62322	-2.53653	22.9804	0.483444	0.350916	-0.169473	33.33	0	0.0382996	0	2.19722	13.6268	13.7102	6.97073
690	2015	D44	2.83321	0.066917	80.1	0	0.34263	8.36432	-0.786943	22.9956	0.3712	0.435	-0.239082	33.33	0	0.128588	0	2.19722	12.3371	13.7321	7.05359
690	2016	D44	2.30259	0.053016	80.48	1.79176	0.44279	8.31942	-0.641919	23.4798	0.278215	0.447361	-0.009586	33.33	0	0.118419	0	2.19722	12.3371	13.7321	7.33498
690	2017	D44	1.94591	0.006225	83.59	0	0.36594	8.00149	1.95155	23.5791	0.151798	0.377596	-0.289554	33.33	0	0.341799	0	2.19722	14.4587	13.7851	7.27794
690	2018	D44	2.48491	0.023717	79.67	0	0.336204	8.24942	1.44076	23.7956	0.19672	0.380704	0.524647	33.33	0	0.341799	0	2.19722	15.9699	13.9108	7.23778
690	2019	D44	2.19722	0.043527	78.48	0	0.328194	8.54946	0.459262	23.667	0.277324	0.38304	0.4675	33.33	0	0.341799	0	2.19722	15.1678	13.9978	7.2233
690	2020	D44	2.48491	0.094958	80.18	0	0.345228	8.81695	-1.93496	23.6835	0.373992	0.381731	0.272418	33.33	0	0.264313	0	2.19722	15.7711	13.3047	7.18007
690	2021	D44	2.07944	0.042298	73.66	0.693147	0.32797	9.11885	0.429385	23.7028	0.482849	0.305174	0.314397	33.33	0	0.229253	0	2.19722	15.1884	14.0779	7.13409
690	2022	D44	1.94591	0.009208	70.4	2.56495	0.402468	9.14145	0.820193	23.7238	0.47329	0.328335	0.000462	33.33	0	0.177743	0	2.19722	15.2843	14.0779	7.13807
690	2023	D44	0	0.043446	71.96	2.48491	0.412805	9.24623	-0.872392	23.7586	0.502393	0.279434	0.091323	33.33	1	0.155477	0	2.19722	8.0067	14.0779	7.13807
692	2011	D44	0	0.013645	71.9	0	0.274126	7.55311	4.35076	21.9819	0.427096	0.39853	0.042281	42.86	0	0.0375756	1	1.94591	15.5207	13.2177	8.1044
692	2012	D44	0.693147	0.008611	70.03	0	0.259002	7.66499	3.50784	21.9202	0.441425	0.405182	0.120052	33.33	0	0.0375756	1	2.19722	17.436	13.2177	7.67322
692	2013	D44	1.09861	0.005692	67.13	0.693147	0.273825	7.66098	3.09576	22.0259	0.445914	0.556407	0.033611	33.33	0	0.142432	1	2.19722	17.055	13.2177	7.72312
692	2014	D44	1.09861	0.012611	71.24	0	0.26884	7.65971	2.80927	22.0565	0.421078	0.393603	0.00963	33.33	0	0.0268258	1	2.19722	16.7965	13.5924	7.76938
692	2015	D44	0.693147	0.019761	68.63	0	0.248726	7.64261	2.3331	22.1769	0.388745	0.385025	-0.002676	33.33	0	0.0201336	1	2.19722	17.5202	13.2177	7.78614
692	2016	D44	0.693147	0.013218	70.17	0	0.260431	7.75015	3.36853	22.3105	0.39917	0.402794	0.166339	33.33	0	0.0249853	1	2.19722	18.9434	13.5924	8.01235
692	2017	D44	1.60944	-0.010685	65.04	0	0.218235	7.66131	3.66236	22.4537	0.335359	0.398318	-0.03485	33.33	0	0.026736	1	2.19722	18.751	13.5924	7.92262
692	2018	D44	1.09861	0.003913	63.51	0	0.207174	7.73785	3.98574	22.5306	0.325193	0.391652	0.080527	33.33	0	0.0211812	1	2.19722	18.4336	13.5924	7.86596
692	2019	D44	1.09861	-0.016932	61.02	0	0.186045	7.71316	4.43644	22.524	0.304678	0.394783	-0.03027	37.5	0	0.0211812	1	2.07944	18.2734	13.5924	7.84463
692	2020	D44	1.38629	-0.175652	62.72	0	0.188343	7.71888	4.3619	22.3329	0.342616	0.412497	0.023311	42.86	0	0.0426623	1	1.94591	16.7848	13.8643	7.79441
692	2021	D44	1.38629	-0.043432	61.44	0	0.187504	7.86928	5.91148	22.4888	0.366467	0.398342	0.049361	42.86	0	0.0211812	1	1.94591	19.3149	13.8643	7.76132
692	2022	D44	1.38629	-0.175652	64.51	0	0.190565	7.91083	6.27019	22.4255	0.352362	0.348701	0.004534	42.86	0	0.0291076	1	1.94591	17.4534	13.8643	7.10579
698	2011	C26	0	0.030753	69.22	3.13549	0.425923	9.2127	3.93779	22.6456	1.47222	0.368043	0.348488	33.33	0	0.0234363	1	2.19722	18.4999	14.5574	8.36614
698	2012	C25	0	-0.023611	67.23	2.70805	0.38297	9.24739	4.25576	22.6716	1.48126	0.370568	0.016692	33.33	0	0.0329266	1	2.19722	17.9913	14.5574	8.30028
698	2013	C25	0.693147	0.004292	69.3	2.07944	0.366831	9.27742	2.21262	22.6722	1.50035	0.368915	0.026361	33.33	0	0.0451168	1	2.19722	17.8738	14.8802	8.2255
698	2014	C25	1.09861	0.002264	70.01	2.94444	0.419696	9.31909	2.67471	22.7436	1.44686	0.366055	0.00031	33.33	0	0.0451168	1	2.19722	17.7694	14.8802	8.12858
698	2015	C25	0.693147	0.020452	68.01	3.43399	0.432	9.21006	1.35679	22.9882	1.06239	0.491682	-0.082633	33.33	0	0.725268	1	2.19722	17.8152	14.7901	8.26873
698	2016	C25	1.38629	0.033529	72.26	2.77259	0.430243	9.05525	1.34463	23.0839	0.874683	0.486397	-0.084555	33.33	0	0.725268	1	2.19722	17.7423	14.8271	8.20385
698	2017	C25	0	0.022282	67.8	3.85015	0.453273	9.38587	2.20821	23.0117	1.16417	0.491891	0.346047	33.33	0	0.725268	1	2.19722	17.7024	14.8271	8.12918
698	2018	C25	1.09861	0.012482	64.99	3.29584	0.400017	9.31715	2.23425	22.9363	1.13566	0.48897	-0.093833	37.5	0	0.725268	1	2.07944	17.8889	14.838	8.02519
698	2019	C25	0	-0.082747	68.52	2.94444	0.401966	9.39775	1.10788	22.906	1.2235	0.487826	0.021238	33.33	1	0.725268	1	2.19722	17.2498	14.838	7.96172
698	2020	C25	0.693147	0.037074	59.93	3.13549	0.352988	9.29355	3.28761	23.0704	0.990599	0.489538	-0.131407	33.33	1	0.725268	1	2.19722	16.9021	14.8663	7.89096
698	2021	C25	1.38629	0.010416	69.46	2.70805	0.40297	9.38741	0.997434	23.0348	0.98626	0.509583	0.05849	33.33	1	0.725268	1	2.19722	16.4051	14.8768	7.87169
698	2022	C25	0.693147	-0.175652	71.22	2.83321	0.407998	8.9288	3.11588	22.6428	0.717195	0.50708	-0.413589	33.33	1	0.725268	1	2.19722	16.1329	14.8271	7.8144
698	2023	C26	0.693147	-0.070914	72.56	2.07944	0.387307	8.82316	4.33286	22.5288	0.818853	0.51304	-0.110994	50	0	0.725268	1	1.79176	15.7561	14.8271	7.73631
722	2012	D44	0	0.076322	71.72	0	0.277099	6.27464	0.036055	21.4804	0.125716	0.602228	0.369475	42.86	0	0.283038	1	1.94591	10.9823	13.2177	4.80402
722	2013	D44	0	0.062947	70.45	0	0.26613	6.11891	0.444382	21.7755	0.096145	0.597723	-0.067621	42.86	0	0.283038	1	1.94591	10.9823	13.5924	5.11199
722	2014	D44	0	0.065174	72.88	0	0.28548	6.09882	0.319517	21.8389	0.091699	0.625126	0.129259	50	0	0.283038	1	1.79176	11.1393	13.5924	6.3699
722	2015	D44	0	0.042761	72.56	0	0.28138	6.1064	0.266879	21.7877	0.092793	0.621879	0.017936	50	0	0.188466	1	1.79176	10.9823	13.5924	6.51175
722	2016	D44	0	0.045435	73.7	0	0.290572	6.10063	-0.199716	21.8405	0.094604	0.596557	0.020341	40	0	0.185182	1	1.60944	12.8063	13.653	6.80017
722	2017	D44	0	0.025142	74.91	0	0.298707	6.09882	-0.628056	21.8673	0.07892	0.602194	-0.132136	40	0	0.183003	1	1.60944	12.6399	13.653	6.7417
722	2018	D44	0	0.023367	70.97	0	0.267462	6.09882	-1.16392	21.8865	0.084141	0.588695	0.090899	40	0	0.177091	1	1.60944	15.1891	13.653	6.49828
722	2020	D44	0	0.029814	71.81	0	0.274549	6.3766	-0.37328	21.9247	0.095355	0.59179	0.274788	40	0	0.177091	1	1.60944	15.7338	13.1224	5.69036
722	2021	D44	0	0.035341	70.66	2.70805	0.414196	6.82459	-0.653457	21.9307	0.143453	0.594775	0.538814	40	0	0.174642	1	1.60944	15.9036	13.5278	5.65599
722	2022	D44	0.693147	0.019935	69.88	1.79176	0.356745	6.68881	0.525999	21.933	0.12304	0.549086	-0.13876	40	0	0.145353	1	1.60944	15.9208	13.487	5.61677
722	2023	D44	0	0.0119	72.26	2.48491	0.412962	6.29241	-1.37571	22.0105	0.080555	0.553415	-0.290127	40	0	0.0347007	1	1.60944	16.127	13.3847	5.65249
723	2012	C25	0	-0.038911	69.45	3.17805	0.425187	8.13671	3.86791	20.4794	1.39295	0.453787	-0.220742	33.33	1	0.406141	0	2.19722	0	13.1224	6.53669
723	2013	C25	0.693147	0.049415	69.4	3.46574	0.446749	8.25486	0.919232	20.6076	1.50909	0.445542	0.058839	33.33	1	0.406141	0	2.19722	0	13.1224	6.49527
723	2014	C25	0	0.011571	67.9	3.71357	0.445828	8.07469	2.75206	20.5451	1.15549	0.45247	-0.209962	40	0	0.406141	0	2.30259	0	13.4588	6.44731
723	2015	C25	0	-0.025497	68.28	3.73767	0.447551	8.53864	1.38267	23.422	0.356354	0.917862	2.59144	33.33	0	0.0124878	0	2.19722	14.4782	14.5087	8.36101
723	2016	C25	1.38629	0.055847	59.4	3.61092	0.37617	8.731	1.42302	23.2567	0.517895	0.923488	0.246986	33.33	0	0.0553848	0	2.19722	13.3939	14.5087	8.54052
723	2017	C25	1.09861	0.092763	57.25	3.43399	0.337706	9.28392	1.31941	23.3492	0.926617	0.83707	0.721228	33.33	0	0.0230721	0	2.19722	13.407	14.5087	8.61014
723	2018	C25	0	0.118453	61.94	3.7612	0.408857	9.40794	0.575947	23.651	0.867253	0.80848	0.237688	33.33	0	0.0232502	0	2.19722	15.0757	14.5087	8.84029
723	2019	C25	0	0.056471	57.74	3.89182	0.378495	9.34403	2.5892	23.7008	0.735294	0.755884	-0.069752	33.33	0	0.089336	0	2.19722	16.3681	14.2855	8.44355
723	2020	C25	1.60944	0.038275	61.88	4.39445	0.437461	9.26561	2.19659	23.9546	0.571542	0.628221	-0.088274	33.33	0	0.059521	0	2.19722	17.2592	14.5087	8.32045
723	2021	C25	2.89037	0.110595	66.66	4.04305	0.461032	9.61516	0.614592	24.1044	0.753375	0.564139	0.657109	33.33	0	0.111473	0	2.19722	17.3077	14.5087	8.39208
723	2022	C25	1.79176	0.067609	75.4	3.82864	0.515303	9.72697	1.67122	24.3224	0.746096	0.535396	0.155598	33.33	0	0.132668	0	2.19722	17.3311	14.5087	8.69785
723	2023	C25	0	0.00396	83.68	2.56495	0.506994	9.45952	3.20878	24.4731	0.525976	0.519987	-0.154023	33.33	0	0.126191	0	2.19722	17.8887	14.4574	9.063
767	2011	D44	0	-0.064952	72.08	0	0.270036	8.24545	6.27019	23.2188	0.337865	0.59747	-0.034165	33.33	0	0.616447	1	2.48491	15.8726	12.8992	7.87664
767	2013	D44	0	0.026498	66.72	1.79176	0.332246	8.69656	2.39982	24.1403	0.402578	0.743435	0.853287	36.36	0	0.439889	1	2.3979	16.6235	14.0144	8.88267
767	2014	D44	0	0.022265	74.02	2.30259	0.4176	8.83238	2.65598	24.1345	0.359418	0.660621	0.193607	36.36	0	0.439889	1	2.3979	16.8051	14.0144	9.01591
767	2015	D44	0.693147	0.018705	73.31	2.70805	0.433961	8.62135	2.17925	24.2257	0.283604	0.609158	-0.167112	36.36	0	0.439889	1	2.3979	16.5617	14.0144	9.07532
767	2016	D44	0	0.003504	71.08	2.3979	0.398285	8.48485	2.40812	24.5387	0.210152	0.578323	-0.092259	36.36	0	0.439889	1	2.3979	17.7119	13.9108	9.08126
767	2017	D44	0	-0.042008	60.02	2.56495	0.31689	8.57917	3.85574	24.6029	0.196183	0.676885	0.152853	36.36	0	0.354145	1	2.3979	17.6149	13.9108	9.07452
767	2018	D44	0	0.000999	62.97	2.94444	0.364001	8.73642	3.77495	24.643	0.227337	0.691584	0.17957	36.36	0	0.3367	1	2.3979	17.1706	13.9108	9.04287
767	2019	D44	1.09861	0.000321	66.78	3.71357	0.436193	8.81483	3.83409	24.6538	0.237356	0.697003	0.070789	37.5	0	0.330295	1	2.07944	18.079	14.152	9.00675
791	2011	C26	0	-0.015895	72.77	0	0.278926	6.92779	5.02739	20.4329	0.450542	0.438675	0.140987	42.86	0	0.0245898	1	1.94591	14.8513	12.8992	6.35957
791	2012	D44	0	0.026742	70.65	1.79176	0.363304	7.222	4.01301	23.2981	0.121979	0.8538	2.59144	42.86	0	0.0077879	1	1.94591	0	13.1224	7.49443
791	2013	D44	0	0.026129	77.45	0	0.318838	7.26095	2.83845	23.3019	0.121683	0.85489	0.022634	42.86	0	0.0077879	1	1.94591	0	13.5924	7.42595
791	2014	D44	0	0.015365	74.98	0	0.298574	7.12793	2.83683	23.3349	0.109503	0.913631	-0.083274	50	0	0.0211742	1	1.79176	0	13.7102	7.44892
791	2015	D44	1.09861	0.00227	76.58	0	0.310294	7.03321	2.56808	23.318	0.098141	0.860591	-0.096605	50	0	0.008387	1	1.79176	10.8198	13.7642	7.45008
819	2011	C25	0.693147	0.067009	75.08	0	0.302985	8.55065	0.434699	20.2088	2.63204	0.476783	-0.043623	33.33	0	0.886761	1	2.19722	11.813	12.8479	6.28227
819	2012	C25	0	0.096971	74.59	0	0.301216	8.80067	-1.69915	20.3261	2.63204	0.483484	0.30348	33.33	0	0.886761	1	2.19722	0	13.2357	6.55678
819	2013	C25	0	0.085929	68.38	1.60944	0.339534	8.76858	-1.01105	20.4052	2.63204	0.47703	-0.049918	33.33	0	0.871764	1	2.19722	0	13.2357	6.6053
819	2014	C25	0	0.04853	70.48	0	0.265356	8.34102	-1.27262	20.4697	1.94311	0.467993	-0.240941	33.33	0	0.793399	1	2.19722	15.0683	13.2357	6.608
819	2017	C25	0	-0.01527	64.97	0.693147	0.255294	8.49245	-0.268944	20.5248	1.92811	0.427028	0.165458	33.33	0	0.641231	1	2.19722	12.5602	13.2357	6.53233
819	2018	C25	0	0.055354	75.8	0	0.307855	8.76734	-3.23042	20.5751	2.39096	0.420209	0.266353	33.33	0	0.416615	1	2.19722	13.6416	13.2357	6.50129
819	2019	C25	0	0.064368	79.29	2.19722	0.456405	8.63141	-2.68025	20.6801	1.91804	0.417533	-0.132079	33.33	0	0.416615	1	2.19722	14.681	13.2708	6.45363
819	2020	C25	0	0.027912	77.8	0	0.321728	8.48388	-2.13603	20.7226	1.4877	0.408379	-0.16593	33.33	0	0.416615	1	2.19722	14.1937	13.3047	6.44731
819	2021	C25	0	0.066418	70.15	0.693147	0.301937	8.45885	1.04245	20.8949	1.78576	0.480571	0.341081	33.33	0	0.416615	1	2.19722	14.5273	13.3047	6.46147
819	2022	C25	0.693147	0.070902	71.17	2.94444	0.433671	8.94232	3.03339	21.0502	2.50347	0.495664	0.65026	33.33	0	0.416615	1	2.19722	14.2834	13.3047	6.54679
819	2023	C25	1.60944	0.037801	71.14	1.79176	0.36795	8.82954	-3.18765	21.9476	1.28089	0.519567	-0.047959	33.33	0	0.416615	1	2.19722	15.3317	13.653	6.77308
883	2011	D44	0	0.019053	69.74	0.693147	0.295377	8.77417	3.9385	24.1674	0.321892	0.910297	-0.151771	37.5	0	0.855652	1	2.07944	16.0656	13.5924	7.92299
883	2012	D44	0	0.022367	74.79	0	0.297564	8.84112	2.7056	24.1923	0.324709	0.896075	0.071696	33.33	0	0.855652	1	2.19722	16.8789	13.5924	8.01367
883	2013	D44	0	0.035173	74.74	0	0.298067	8.89137	1.71899	24.1792	0.347686	0.841962	0.07705	33.33	0	0.855652	1	2.19722	16.1739	13.8925	8.18952
883	2015	D44	0	0.042212	73.09	0	0.285528	8.40966	-0.915227	24.4842	0.184841	0.798022	-0.02545	33.33	0	0.855652	1	2.19722	16.9447	14.2855	8.31385
883	2016	D44	1.09861	0.046246	80.87	0	0.347262	8.66901	0.636407	24.4552	0.221131	0.814408	0.322541	33.33	0	0.855652	1	2.19722	16.8456	14.1376	8.29555
883	2017	D44	0	0.047117	80.23	0.693147	0.380201	8.87273	0.955119	24.5596	0.262554	0.827573	0.234526	33.33	0	0.855652	1	2.19722	16.8109	14.1376	8.3163
883	2018	D44	0	0.040309	78.39	1.09861	0.387409	8.93263	1.44679	24.5988	0.25989	0.841166	0.062262	33.33	0	0.858885	1	2.19722	17.1149	14.1376	8.32385
883	2019	D44	1.79176	0.033149	79.19	3.29584	0.513626	9.07913	1.33036	24.8237	0.291247	0.858252	0.286662	37.5	0	0.9081	1	2.07944	15.8865	13.4588	8.31532
883	2020	D44	1.60944	0.045784	79.92	4.14313	0.566707	9.13192	0.857792	24.8204	0.282472	0.838981	0.0767	33.33	0	0.9081	1	2.19722	16.8087	13.4588	8.30992
883	2021	D44	2.07944	0.036098	72.71	3.73767	0.486861	9.38166	1.71789	25.0147	0.33951	0.814583	0.32865	33.33	0	0.928591	1	2.19722	17.7359	14.152	8.35043
883	2022	D44	2.19722	0.01343	72.5	0.693147	0.316783	9.26628	2.22323	25.0987	0.269775	0.808277	-0.090192	42.86	0	0.918274	1	1.94591	18.1401	14.1056	8.41361
883	2023	D44	0	0.02201	79.78	1.38629	0.412868	9.1162	3.00872	25.2373	0.218647	0.822907	-0.092794	37.5	0	0.954654	1	2.07944	18.3114	14.551	8.41782
899	2011	D44	0	-0.041317	69.61	2.63906	0.396747	8.11906	5.56321	22.623	0.394025	0.599317	0.258976	45.45	0	0.0077879	1	2.3979	0	12.8992	6.1506
899	2013	D44	0	0.071566	70.85	0	0.269894	8.14919	2.13398	22.5377	0.430062	0.6	0.030751	45.45	0	0.0077879	1	2.3979	12.6508	13.4588	6.22456
899	2014	D44	0.693147	0.064164	70.94	0	0.270086	8.17012	1.5669	22.5068	0.441589	0.604815	0.007532	33.33	0	0.0077879	1	2.19722	13.3476	13.4588	6.23245
899	2015	D44	0	0.096362	71.54	0	0.277082	8.13789	-0.851189	22.5107	0.428115	0.629434	-0.043615	33.33	0	0.0321241	1	2.19722	12.7549	13.4588	6.23441
899	2019	D44	1.38629	0.032577	67.62	1.60944	0.32979	8.20815	1.03826	22.7182	0.357678	0.755467	0.039994	40	0	0.849041	1	2.30259	12.7434	13.5924	6.61607
899	2020	D44	1.60944	0.041223	71.66	1.38629	0.350079	8.22995	0.839874	22.8013	0.349044	0.746267	0.00257	36.36	0	0.849041	1	2.3979	13.8332	13.653	6.62539
899	2021	D44	1.38629	-0.027756	68.75	3.66356	0.447044	8.23239	2.43721	23.0109	0.302647	0.748045	0.008356	36.36	0	0.849041	1	2.3979	13.9826	13.5278	6.68085
899	2022	D44	2.3979	0.001073	69.17	3.49651	0.443229	8.37048	3.95825	23.1932	0.38222	0.720836	0.534603	36.36	0	0.852951	1	2.3979	14.6851	13.6292	6.73578
899	2023	D44	0.693147	0.038528	71.2	2.99573	0.434449	8.88052	2.41559	23.3369	0.556627	0.736523	0.711164	36.36	0	0.87943	1	2.3979	14.9414	13.6877	6.87626
937	2011	B06	0.693147	0.096306	80.66	0	0.349114	9.94125	1.87948	24.3622	1.18736	0.745265	0.240347	33.33	0	0.544811	1	2.70805	19.1139	14.4033	10.8595
937	2012	B06	0.693147	0.059231	80.51	1.09861	0.40548	9.71406	2.64921	24.4148	0.769502	0.728258	-0.199544	33.33	0	0.544811	1	2.70805	19.2733	14.691	10.8431
937	2013	B06	0.693147	0.027642	79.1	1.09861	0.392128	9.55054	1.14725	24.4393	0.636224	0.724699	-0.14095	33.33	0	0.544811	1	2.19722	18.7501	14.691	10.8354
937	2014	B06	0.693147	-0.003952	80.51	2.48491	0.477014	9.21284	1.47229	24.4543	0.440851	0.758661	-0.293293	33.33	0	0.367958	1	2.19722	19.4717	14.691	10.8158
937	2015	B06	0.693147	0.007362	76.33	1.38629	0.384591	8.84407	1.56121	24.4297	0.30418	0.752226	-0.313298	33.33	0	0.38298	1	2.19722	19.4526	14.4033	10.7345
937	2016	B06	0.693147	0.003795	76.57	1.09861	0.370473	8.9175	1.97277	24.4964	0.323792	0.743256	0.087632	33.33	0	0.38298	1	2.19722	19.1922	14.691	10.6871
937	2017	B06	0.693147	0.024404	77.03	1.79176	0.413533	9.32821	1.10626	24.5471	0.456502	0.742898	0.494739	33.33	0	0.38298	1	2.19722	18.1013	14.691	10.6818
937	2018	B06	1.38629	0.022921	79.77	2.3979	0.468286	9.40932	1.00449	24.5468	0.468806	0.749886	0.052825	36.36	0	0.379968	1	2.3979	18.4523	14.691	10.5714
937	2019	B06	0.693147	0.026378	77.08	3.13549	0.487699	9.40038	0.278287	24.5401	0.476627	0.756041	0.013125	36.36	0	0.379968	1	2.3979	19.0578	14.691	10.5918
937	2020	B06	1.09861	0.023759	78.15	4.00733	0.543741	9.34823	-1.1374	24.6375	0.425105	0.757025	-0.050483	36.36	0	0.379968	1	2.3979	19.0979	14.691	10.547
937	2021	B06	0.693147	0.070209	71.53	3.21888	0.451504	9.73687	-1.74787	24.634	0.62819	0.757199	0.522304	36.36	0	0.515119	1	2.3979	18.6363	14.691	10.6062
937	2022	B06	0.693147	0.102945	71.69	3.17805	0.452827	9.86429	-1.34549	24.6646	0.710612	0.759937	0.146769	36.36	0	0.515119	1	2.3979	18.677	14.691	10.6321
937	2023	B06	0	0.108402	71.62	2.83321	0.43376	9.44697	-0.419521	24.6808	0.468679	0.761684	-0.324861	40	0	0.515119	1	2.30259	18.098	14.691	10.4883
966	2011	D44	0	0.003992	70.9	0.693147	0.303483	8.76694	5.72016	23.395	0.534242	0.542235	0.086804	33.33	0	0.315428	1	2.19722	15.1299	13.8643	8.46737
966	2012	D44	0	0.009593	73.37	0	0.285453	8.69164	3.97413	23.2378	0.535152	0.558307	-0.092281	33.33	0	0.315428	1	2.19722	16.7114	13.981	8.42354
966	2013	D44	0	0.030485	69.84	0	0.259036	8.80226	2.86099	23.1359	0.644044	0.528086	0.055357	33.33	0	0.315428	1	2.19722	16.1939	13.9199	8.27257
966	2014	D44	0	0.073172	69.83	1.79176	0.360083	8.66014	2.19505	23.0644	0.611525	0.589388	-0.129291	33.33	0	0.315428	1	2.19722	15.1495	13.9639	8.34117
966	2015	D44	0	0.095373	74.38	2.19722	0.419797	8.60237	-0.565038	22.9831	0.612905	0.54216	-0.071948	33.33	0	0.315428	1	2.19722	18.8791	13.9725	8.23164
966	2016	D44	0.693147	0.042306	70.21	1.94591	0.369367	8.49193	1.97053	22.9409	0.573097	0.51799	-0.121472	33.33	1	0.288692	1	2.19722	16.4059	13.9725	8.15421
966	2017	D44	0.693147	-0.013131	70.88	1.09861	0.324343	8.52625	3.01579	22.9594	0.589371	0.516528	0.016054	33.33	0	0.288692	1	2.19722	15.5022	14.0627	8.11343
968	2011	B06	0	0.042631	76.44	2.83321	0.467219	8.29709	3.70334	22.754	0.528881	0.602025	0.072589	33.33	0	0.0565381	1	2.19722	15.2632	13.4298	9.37212
968	2012	C25	0	-0.036496	78.3	1.94591	0.427741	8.27274	4.26209	22.9697	0.387995	0.558087	-0.123541	33.33	0	0.0230926	1	2.19722	17.5461	14.0624	9.41116
968	2013	C25	0	0.000387	76.05	1.38629	0.38189	7.58679	4.11634	23.1836	0.197102	0.558728	-0.370334	33.33	0	0.0375715	1	2.19722	14.1287	14.0624	9.35893
968	2014	C25	0	-0.082936	76.88	0	0.306688	7.17234	3.97356	23.4596	0.127014	0.546202	-0.173601	33.33	0	0.0230926	1	2.19722	14.1209	14.0624	9.1841
968	2015	B06	0	-0.14701	71.89	0	0.262781	7.1373	4.20286	23.2493	0.118475	0.563572	-0.039884	33.33	0	0.0275547	1	2.19722	14.1883	13.4298	9.13497
968	2017	B07	0	0.070013	72.89	2.89037	0.444232	7.72139	1.46583	22.7183	0.280395	0.740619	0.521812	33.33	0	0.33399	1	2.19722	15.9405	14.0779	7.68294
968	2018	B07	0.693147	0.087067	73.38	1.79176	0.389098	7.91556	1.4263	22.8001	0.304384	0.74872	0.225674	37.5	0	0.33399	1	2.07944	16.031	14.0779	7.68294
968	2019	B07	0.693147	0.064002	70.43	2.77259	0.417926	7.70625	0.474815	22.8983	0.224881	0.757884	-0.191313	37.5	0	0.33399	1	2.07944	16.8046	14.0702	7.66809
968	2020	B07	1.60944	0.010214	72.38	1.94591	0.384257	7.37824	1.80826	23.0705	0.149642	0.738869	-0.236337	37.5	1	0.33399	1	2.07944	16.3649	14.0702	7.63482
968	2021	B07	0	0.026209	69.99	3.17805	0.434018	7.65179	2.16235	23.1678	0.179937	0.704623	0.372414	33.33	0	0.33399	1	2.19722	17.0481	14.0702	7.64348
968	2022	B07	0	0.04785	72.43	3.09104	0.45004	7.88469	2.22059	23.1593	0.217993	0.681018	0.265035	33.33	0	0.33399	1	2.19722	17.0879	14.0702	7.61481
968	2023	B07	0	0.045747	69.58	2.83321	0.413254	7.828	0.901867	23.1939	0.204786	0.637386	-0.048094	33.33	0	0.33399	1	2.19722	17.347	14.0702	7.62608
983	2011	B06	0	0.088914	76.91	3.4012	0.505301	9.72338	1.62688	24.3776	0.898647	0.603809	0.792692	40	0	0.024885	1	2.30259	15.6762	14.8768	10.2402
983	2012	B06	0	0.047635	77.79	2.56495	0.463533	9.69559	3.81925	24.5327	0.745593	0.617605	0.028195	36.36	0	0.024885	1	2.3979	17.8322	15.2167	10.274
983	2013	B06	0	0.027906	77.24	3.13549	0.48907	9.64056	2.62882	24.5554	0.646309	0.598678	-0.055354	36.36	0	0.024885	1	2.3979	17.6871	15.3107	10.2883
983	2014	B06	0	0.007418	72.08	1.94591	0.381691	9.43926	2.74172	24.5986	0.516981	0.584021	-0.173193	36.36	0	0.024885	1	2.3979	17.0909	15.3107	10.2899
983	2015	B06	0	0.004195	76.95	1.94591	0.419931	9.16128	2.33847	24.6789	0.371575	0.636687	-0.235032	40	0	0.0549644	1	2.30259	17.3917	15.3965	10.2713
983	2016	B06	0	0.008499	76.88	2.3979	0.444447	9.21062	2.40064	24.7101	0.369623	0.621803	0.051059	33.33	0	0.041418	1	2.19722	18.1656	15.3965	10.2498
983	2017	B06	0	0.032892	69.26	3.7612	0.460675	9.57647	2.21364	24.7812	0.512899	0.649604	0.461188	36.36	0	0.0691917	1	2.3979	17.8118	15.3965	10.2503
983	2018	B06	0.693147	0.034969	72.52	3.68888	0.482607	9.65345	1.02694	24.8985	0.525104	0.634602	0.12618	36.36	1	0.0320844	1	2.3979	18.4513	15.4642	10.2267
983	2019	B06	1.09861	0.031045	74.99	4.41884	0.541841	9.67477	1.57487	24.8994	0.506335	0.643362	0.021187	36.36	1	0.0509391	1	2.3979	17.3457	15.4642	10.1899
983	2020	B06	1.60944	0.030993	77.36	3.21888	0.494803	9.62545	2.60776	24.9805	0.47514	0.622948	0.024332	36.36	0	0.0428679	1	2.3979	17.8305	15.4642	10.4089
983	2021	B06	1.94591	0.065941	73.89	3.66356	0.494213	9.922	-0.098922	24.9789	0.64185	0.631513	0.341524	40	0	0.0721511	1	2.30259	18.5172	15.4047	10.3618
983	2022	B06	0.693147	0.139864	72.29	4.79579	0.548801	10.235	-1.18137	25.2849	0.688909	0.641354	0.439397	44.44	0	0.0735559	1	2.19722	18.9985	15.5482	10.5554
983	2023	B06	0	0.088981	72.55	3.29584	0.465094	10.0889	-1.35015	25.2623	0.58596	0.652335	-0.148206	36.36	0	0.0260099	1	2.3979	18.6166	15.5482	10.4992
993	2011	D44	0	0.005251	73.11	0	0.283094	6.41655	3.09211	21.7532	0.137786	0.583854	-0.244406	41.67	0	0.0434322	1	2.48491	0	13.3847	7.71155
993	2012	D44	0	0.017138	73.48	3.21888	0.463185	7.5999	3.21439	22.0023	0.386896	0.627297	2.21333	33.33	0	0.054375	1	2.19722	0	13.3047	7.68018
993	2013	D44	0	0.015917	71.1	0	0.267966	7.86279	2.23936	22.1551	0.431504	0.608272	0.356997	33.33	0	0.089332	1	2.19722	13.3904	13.8547	7.68386
993	2014	D44	0	0.005037	77.42	2.94444	0.478419	7.51151	2.61558	22.0731	0.288202	0.627977	-0.309224	42.86	0	0.0639542	1	1.94591	13.3294	13.7321	7.65397
993	2015	D44	0.693147	0.004076	76.22	2.63906	0.452139	7.26522	2.42407	21.9531	0.250121	0.565471	-0.215032	33.33	0	0.0100771	1	2.19722	14.1737	13.7321	7.62364
993	2016	D44	0	0.005315	75.26	2.77259	0.45196	6.83594	1.90856	22.0751	0.177187	0.576975	-0.290858	33.33	0	0.0204638	1	2.19722	11.0664	13.7321	7.62071
993	2017	D44	0	0.005306	79.88	1.94591	0.443152	7.18091	1.16359	22.217	0.216732	0.63702	0.396622	33.33	0	0.308053	1	2.19722	12.6761	13.7321	7.61972
993	2018	D44	0.693147	-0.096006	76.45	2.94444	0.463672	6.65243	2.8165	22.067	0.134637	0.638352	-0.381109	33.33	0	0.308053	1	2.19722	0	14.0466	7.59689
993	2019	D44	0	0.023966	69.99	1.09861	0.319914	6.75505	2.53383	22.0618	0.156105	0.646102	0.069877	33.33	0	0.308053	1	2.19722	12.0397	14.0466	7.53583
993	2020	D44	0	-0.020578	70.99	3.3322	0.447083	6.23955	1.50601	22.1625	0.092001	0.655484	-0.381052	33.33	0	0.308053	1	2.19722	15.4058	14.0466	7.47873
993	2021	D44	0	0.027474	67.9	0	0.243501	6.72489	1.46588	22.1912	0.136262	0.616793	0.578276	33.33	0	0.265788	1	2.19722	14.7402	13.8738	7.44015
993	2022	D44	0.693147	0.041702	67.9	0	0.244499	6.95638	2.16822	22.2126	0.166885	0.577047	0.255713	33.33	0	0.181241	1	2.19722	14.127	13.8738	7.4553
993	2023	D44	1.94591	0.058863	69.15	0	0.255575	7.69419	1.59298	21.9416	0.384739	0.557279	1.05369	42.86	0	0.138972	1	1.94591	12.5105	13.8738	7.37212
1210	2022	D44	2.89037	0.053811	71.49	1.94591	0.380284	7.71708	-2.13152	21.3984	0.460761	0.725808	0.102109	33.33	1	0.401622	0	2.19722	16.7187	13.4588	6.63595
1210	2023	D44	1.09861	0.008949	71.81	1.79176	0.371219	7.82637	-1.01323	21.4017	0.492822	0.66964	0.111023	33.33	1	0.401622	0	2.19722	15.8747	13.5278	6.64898
1258	2023	D44	1.94591	0.014428	77.17	2.19722	0.436158	7.17926	3.59055	22.9884	0.10535	0.729417	0.12246	33.33	0	0.185141	1	2.19722	13.2623	14.152	5.29832
1331	2023	D45	0	-0.022874	75.19	0	0.297551	9.90802	-3.4433	21.2721	2.63204	0.755858	-0.068483	44.44	1	0.267637	0	2.19722	15.386	13.3847	6.8222
2015	2011	C17	0	0.014975	72.88	1.38629	0.357875	8.14511	3.78402	21.5722	0.895649	0.382604	0.199344	33.33	0	0.852152	0	2.19722	15.3465	13.4588	8.06275
2015	2012	C17	0	0.004885	73.31	2.30259	0.410773	7.94746	3.51365	21.7572	0.6691	0.339197	-0.072044	33.33	0	0.96665	0	2.19722	15.8147	13.5924	7.98956
2015	2013	C17	0	-0.146957	67.21	1.60944	0.313963	8.18034	4.64835	21.6904	0.763804	0.305705	0.206567	33.33	0	0.743273	0	2.19722	15.5088	13.5924	7.85049
2015	2016	C17	1.09861	-0.123675	62.39	0	0.189381	7.41637	6.05945	19.6337	1.13876	0.429072	-0.034183	33.33	0	0.96665	0	2.19722	9.5044	13.5924	5.94803
2015	2018	C17	1.09861	0.012108	69.46	1.09861	0.314897	7.616	4.74354	20.2832	0.962904	0.42637	0.151048	33.33	1	0.348008	0	2.19722	13.0085	13.5924	5.92693
2015	2019	D44	1.79176	0.037654	70.5	3.29584	0.445303	9.1041	2.16402	23.9047	0.490622	0.808258	2.59144	33.33	0	0.110036	0	2.19722	18.3749	14.581	7.9704
2015	2020	D44	2.70805	0.039533	73.64	3.43399	0.477807	9.07764	2.02399	24.0627	0.432477	0.799752	0.037407	33.33	0	0.110036	0	2.19722	19.1335	13.9978	8.00236
2015	2021	D44	2.89037	0.044319	68.04	5.14166	0.527485	9.0953	2.61937	24.0375	0.394355	0.762637	0.000742	33.33	0	0.110036	0	2.19722	17.8821	14.5479	8.01895
2015	2022	D44	2.89037	0.02278	66.53	2.19722	0.352702	9.03359	2.77244	24.1224	0.371145	0.643824	-0.055812	33.33	0	0.129793	0	2.19722	19.0205	14.6484	8.07558
2015	2023	D44	0	0.029957	66.37	1.79176	0.329724	8.97179	2.59551	24.1857	0.315722	0.598055	-0.05047	33.33	0	0.124318	0	2.19722	18.0379	14.7116	8.21311
2039	2011	D44	0	-0.007664	81.98	0	0.352249	6.80922	5.05275	23.4646	0.064925	0.532059	-0.324271	36.36	0	0.898311	1	2.3979	17.5138	13.1224	6.35089
2039	2012	D44	0	0.015673	79.91	0	0.337536	7.4068	4.33533	23.4921	0.112661	0.49661	0.813431	36.36	0	0.898311	1	2.3979	17.3915	13.1224	6.39526
2039	2013	D44	0	-0.009598	77.25	0	0.314753	6.85442	3.92775	23.5664	0.064925	0.459046	-0.425673	36.36	0	0.898311	1	2.3979	17.4172	13.1224	6.40357
2039	2014	D44	0	0.02857	68.72	1.09861	0.310206	7.60257	2.80507	23.6469	0.120022	0.466494	1.11036	36.36	0	0.898311	1	2.3979	18.1027	13.1224	6.45677
2039	2015	D44	0	0.034392	78.45	0.693147	0.365249	7.75007	1.81583	23.6263	0.14658	0.440257	0.257471	36.36	0	0.912742	1	2.3979	18.0932	13.1224	6.49678
2128	2011	B06	0	0.165163	73.79	0	0.30306	8.79504	0.10432	22.8101	0.837801	0.81831	0.146349	33.33	0	0.11413	1	2.48491	14.3988	12.8992	8.38458
2128	2012	B06	0	0.165163	67.23	0	0.249237	8.84964	1.45388	22.9191	0.806029	0.818584	0.056538	33.33	0	0.11413	1	2.48491	14.1369	12.8992	8.39661
2128	2013	B06	0	0.096901	73.71	0	0.29426	8.73821	-0.105145	23.0133	0.659586	0.810353	-0.094481	33.33	0	0.11413	1	2.48491	14.1369	12.8992	8.39322
2128	2014	B06	0	0.044953	75.13	0	0.301834	8.56964	0.618688	23.3577	0.451856	0.785772	0.005284	36.36	0	0.108683	1	2.3979	14.1835	13.5924	8.44398
2128	2015	B06	0	0.037922	68.64	0.693147	0.288012	8.47692	-0.583536	23.368	0.39772	0.741267	-0.106691	33.33	0	0.108571	1	2.48491	14.59	13.5924	8.40872
2128	2016	B06	1.09861	0.058996	67.59	1.94591	0.349843	8.47783	-0.500033	23.3588	0.392478	0.733379	-0.015369	33.33	0	0.108571	1	2.48491	14.5269	14.0779	8.38845
2128	2017	B06	0	0.122678	68.3	2.07944	0.367234	8.81079	-1.23489	23.4123	0.528163	0.689942	0.379587	33.33	0	0.0968992	1	2.48491	14.5772	14.0387	8.43251
2128	2018	B06	0	0.125654	58.55	2.77259	0.328413	8.8987	-0.123503	23.5977	0.507484	0.686526	0.084446	36.36	0	0.0968992	1	2.3979	15.3449	14.0387	8.44849
2128	2019	B06	0	0.082332	61.72	3.63759	0.397813	9.37497	-0.381056	24.2444	0.582903	0.72971	1.32756	36.36	0	0.0835862	1	2.3979	16.2941	14.1648	8.91449
2128	2020	B06	0	0.075338	64.78	4.52179	0.469944	9.39758	-0.868376	24.2633	0.587901	0.716652	0.047973	33.33	0	0.0698797	1	2.48491	16.0694	14.1648	8.92372
2128	2021	B06	1.60944	0.132306	68.4	3.95124	0.471267	9.59757	-0.826371	24.3512	0.683725	0.734815	0.227917	33.33	0	0.0722303	1	2.48491	16.0244	14.1648	8.91261
2128	2022	B06	2.56495	0.117979	70.27	5.39363	0.564071	9.69201	-1.24947	24.4638	0.671637	0.694305	0.086972	33.33	0	0.057278	1	2.48491	16.3335	14.1648	8.90436
2128	2023	B06	0.693147	0.110806	77.79	4.49981	0.573987	9.66272	-1.51494	24.6048	0.592477	0.72049	0.001964	40	1	0.0639988	1	2.30259	15.793	14.8579	8.90354
2207	2011	B11	0	0.016046	66.47	0	0.231405	6.84145	1.89725	20.3032	0.586267	0.220775	0.074693	33.33	0	0.39866	0	2.19722	11.9184	13.3047	7.23634
2207	2012	B11	0	0.017002	69	0	0.251455	6.89993	2.655	20.3313	0.620899	0.220775	0.066291	33.33	0	0.431016	0	2.19722	12.7219	13.3047	7.18766
2207	2013	B11	0	0.013178	62.91	1.38629	0.279	6.90083	-2.39794	20.5694	0.518228	0.388347	-0.039892	33.33	0	0.384453	0	2.19722	13.6065	13.3047	7.12689
2207	2015	B11	0.693147	-0.175652	66.64	0	0.218792	6.64437	1.05841	20.7117	0.278955	0.33218	-0.316864	33.33	0	0.384453	0	2.19722	10.4133	13.5924	6.9344
2207	2016	B11	0.693147	-0.096362	67.76	0	0.233712	6.50381	3.64486	20.6347	0.235018	0.275174	-0.202904	50	0	0.384453	0	1.79176	14.2349	14.0779	6.81014
2207	2020	B11	0.693147	-0.018741	68.88	2.94444	0.409298	6.38746	5.25494	19.8389	0.441527	0.436816	-0.35273	33.33	0	0.0975562	0	2.19722	13.1059	13.699	6.67456
2256	2011	C26	1.09861	0.015079	64.3	3.43399	0.402319	7.17691	1.49364	20.3449	0.628913	0.524018	0.057391	37.5	1	0.144672	0	2.07944	13.8055	13.4	6.68711
2256	2012	C26	1.09861	-0.012353	60.61	1.79176	0.281261	7.28761	2.43222	20.4911	0.645245	0.546883	0.136702	42.86	1	0.144672	0	1.94591	13.7135	13.1224	6.8773
2256	2013	C26	2.3979	0.082061	67.45	2.07944	0.357672	7.87495	0.124839	20.2873	0.809073	0.528968	0.235974	42.86	0	0.122333	0	1.94591	12.806	13.1224	6.58064
2256	2014	C26	2.56495	0.048738	68.3	1.79176	0.346285	7.76681	0.623103	20.9271	0.563928	0.528699	-0.103936	50	0	0.122333	0	1.79176	12.0034	13.5924	6.7178
2256	2015	C26	2.30259	0.033618	70.78	1.60944	0.354823	7.27642	2.57395	21.3452	0.327826	0.498538	-0.041235	50	0	0.0815554	0	1.79176	15.2725	13.3047	6.83411
2256	2016	C26	0	0.044885	75.96	2.94444	0.469681	6.99898	-2.46216	21.9321	0.244091	0.601959	0.256482	42.86	1	0.96665	0	1.94591	16.2874	13.3047	6.60259
2256	2017	C26	1.60944	0.038732	73.53	1.94591	0.39534	7.00211	-0.038676	22.0701	0.179824	0.637609	0.016974	42.86	1	0.96665	0	1.94591	16.8534	13.3047	6.4708
2256	2018	C26	0.693147	-0.064047	76.72	2.19722	0.427101	6.9534	2.93342	21.85	0.174187	0.569847	-0.066887	42.86	1	0.524879	0	1.94591	16.2686	13.3047	6.30992
2256	2019	C26	0	-0.106687	71.96	3.2581	0.444646	6.64939	2.89237	21.7229	0.148649	0.546403	-0.285516	42.86	1	0.524879	0	1.94591	16.2066	13.415	6.16331
2256	2021	D44	1.09861	-0.175652	67.04	2.07944	0.334273	6.7463	4.07374	21.4631	0.139609	0.350959	-0.180003	33.33	1	0.247604	0	2.19722	14.2944	13.7642	5.59842
2256	2022	D44	1.60944	-0.013557	66.8	2.70805	0.380279	6.572	3.28641	21.3971	0.148528	0.285401	-0.113418	33.33	1	0.0497149	0	2.19722	13.5959	13.8155	5.64191
2256	2023	D44	0	-0.046098	70.37	1.79176	0.355985	6.6718	3.35508	21.3219	0.174798	0.28967	0.098755	33.33	0	0.0497559	0	2.19722	15.0898	13.6171	5.70044
2267	2011	D45	0	0.081554	71.97	0	0.279441	8.41986	2.25861	22.5132	0.663553	0.821868	0.335905	33.33	0	0.0999071	1	2.48491	16.3672	13.3847	6.84907
2267	2012	D45	0	0.048932	60.78	0	0.188768	8.38767	1.41319	22.7526	0.559354	0.811677	0.147971	33.33	0	0.0999071	1	2.48491	14.7795	13.3614	6.99393
2267	2013	D45	0	0.041119	67.92	1.09861	0.304767	8.38116	1.46959	22.8816	0.498964	0.830945	0.067026	33.33	0	0.0999071	1	2.48491	14.8235	13.2963	7.27379
2267	2014	D45	0	0.056033	70.25	1.38629	0.339981	8.59623	0.161145	23.0006	0.578304	0.79034	0.311569	33.33	0	0.0999071	1	2.48491	14.978	13.3847	7.31522
2267	2015	D45	0	0.059355	70.5	1.94591	0.372853	8.83369	-0.413074	23.0358	0.683881	0.720986	0.275315	33.33	0	0.0999071	1	2.48491	16.2366	13.3375	7.37337
2267	2016	D45	0	0.047925	70.5	1.94591	0.372052	8.86555	0.739984	23.0596	0.703084	0.718134	0.058779	36.36	0	0.0999071	1	2.3979	15.3405	13.3375	7.446
2267	2017	D45	0	0.037589	71.33	0.693147	0.309236	8.92095	0.456473	23.1005	0.722398	0.704901	0.062118	33.33	0	0.0999071	1	2.48491	16.0376	13.3342	7.47136
2267	2018	D45	1.38629	0.036523	72.34	0.693147	0.317138	9.06665	1.98001	23.1824	0.800421	0.698742	0.178135	33.33	0	0.0999071	1	2.48491	16.6838	13.6956	7.50824
2267	2019	D45	1.60944	0.038665	72.34	2.63906	0.423918	9.12829	0.241437	23.2108	0.807702	0.688312	0.065509	40	0	0.0999071	1	2.30259	15.413	13.7321	7.53796
2267	2020	D45	1.38629	0.029285	71.72	3.7612	0.479853	8.92003	1.13039	23.3125	0.635145	0.688021	-0.144676	33.33	0	0.0999071	1	2.48491	16.5213	13.7642	7.66809
2267	2021	D45	1.94591	0.033506	68.38	3.2581	0.426199	8.84215	1.12339	23.2877	0.574834	0.697504	-0.077254	33.33	0	0.0219876	1	2.48491	17.1209	13.7851	7.68248
2267	2022	D45	1.94591	0.048703	68.67	4.00733	0.470611	8.96241	0.32405	23.2881	0.654501	0.707875	0.124697	33.33	0	0.0219876	1	2.48491	16.0511	13.8255	7.67322
2267	2023	D45	0	0.043665	74.87	3.66356	0.500392	8.8418	1.256	23.274	0.584664	0.722661	-0.11177	36.36	0	0.0219876	1	2.3979	15.9062	13.7953	7.67508
2479	2011	D44	0	0.093491	80.48	2.19722	0.467846	7.74481	-1.90297	21.4672	0.572737	0.738471	0.281477	33.33	0	0.288459	1	2.19722	15.6687	12.6115	6.41017
2479	2012	D44	0	0.102226	77.98	2.77259	0.48024	8.46691	-1.49317	21.7746	1.08997	0.721097	1.32169	33.33	0	0.287563	1	2.19722	16.0007	13.6877	6.79682
2479	2013	D44	0	0.056125	72.65	3.13549	0.454794	8.64337	0.249622	21.9992	0.983246	0.677467	0.170588	33.33	0	0.294837	1	2.19722	16.241	13.9553	6.13988
2479	2014	D44	0.693147	0.059115	73.83	2.77259	0.444438	8.69672	-0.53555	22.0629	1.00815	0.616429	0.177512	33.33	0	0.237586	1	2.19722	16.034	14.0624	6.98564
2479	2015	D44	0.693147	0.052939	73.78	3.29584	0.472282	8.3069	-0.405466	22.3303	0.653409	0.56888	-0.228745	37.5	0	0.120559	1	2.07944	16.3256	14.1939	7.32844
2479	2016	D44	0.693147	0.060797	74.91	3.61092	0.499024	8.33821	0.400158	22.3623	0.532508	0.532996	-0.061724	33.33	0	0.120559	1	2.19722	16.7888	14.581	6.18002
2479	2017	D44	0.693147	0.079884	75.81	3.7612	0.515706	8.33483	1.19238	22.3526	0.648476	0.516838	0.231297	33.33	0	0.120559	1	2.19722	15.9044	14.221	7.42833
2479	2018	D44	0.693147	0.031917	78.04	3.46574	0.513766	8.2396	-0.244835	22.4889	0.550056	0.521629	-0.094236	33.33	0	0.113999	1	2.19722	16.2342	14.4468	7.44366
2479	2019	D44	0.693147	0.044413	75.96	3.97029	0.525861	8.42594	0.75251	22.9319	0.537912	0.509623	0.367162	33.33	0	0.113999	1	2.19722	17.2347	14.7901	7.74846
2479	2020	D44	1.38629	0.035841	82.4	4.55388	0.608106	8.58524	2.01419	23.1322	0.460448	0.499366	0.131351	33.33	0	0.707464	1	2.19722	17.0303	14.771	7.57199
2479	2021	D44	1.09861	0.038295	73.25	3.78419	0.493829	8.60899	1.46106	22.9279	0.4527	0.442219	-0.018595	33.33	0	0.707464	1	2.19722	19.2526	14.9141	7.6029
2479	2022	D44	0	0.039962	76.24	4.30407	0.54605	8.63071	1.07513	22.9377	0.525879	0.429663	0.048445	33.33	0	0.707464	1	2.19722	16.2374	14.9469	7.56372
2479	2023	D44	0	0.034187	80.29	3.52636	0.535019	8.51371	1.39091	22.8735	0.500552	0.430127	-0.073156	33.33	0	0.707464	1	2.19722	17.3603	14.8733	7.56631
2554	2012	B11	0	0.066153	78.93	2.30259	0.45946	7.24936	-0.32484	21.1763	0.351351	0.60964	0.262509	44.44	1	0.757576	1	2.19722	14.7762	13.8255	6.63463
2554	2013	B11	0	0.068882	76.28	2.56495	0.453096	7.71036	0.939864	21.3498	0.552452	0.613641	0.865394	44.44	1	0.757576	1	2.19722	14.7598	13.5924	6.85961
2554	2014	B11	0	0.076089	74.86	1.60944	0.390027	8.08662	0.370666	21.7349	0.597858	0.584506	0.452013	33.33	1	0.757576	1	2.19722	14.7459	13.9108	6.92658
2554	2015	B11	1.38629	0.05746	75.84	2.56495	0.44882	8.04865	-0.667463	21.8942	0.454896	0.603913	-0.016191	33.33	0	0.757748	1	2.19722	14.7072	13.9978	7.06305
2554	2016	B11	1.38629	0.034113	70.75	3.46574	0.456339	7.74066	1.11275	22.2443	0.269191	0.523853	-0.227375	33.33	0	0.638325	1	2.19722	14.1094	14.152	7.07327
2554	2017	B11	1.60944	0.020754	76.24	2.63906	0.453467	8.07569	2.6229	22.2715	0.320091	0.492306	0.414471	33.33	0	0.718236	1	2.19722	13.9333	14.4027	7.12609
2554	2018	B11	0.693147	-0.115806	70.25	4.04305	0.473513	8.19047	2.11092	22.0825	0.38663	0.381211	0.118859	33.33	0	0.718236	1	2.19722	15.8292	14.4005	7.02997
2554	2019	B11	0.693147	0.023626	75.1	2.77259	0.451981	8.49194	0.997285	22.152	0.568642	0.384087	0.380115	33.33	0	0.927472	1	2.19722	16.3706	14.4033	7.21891
2554	2020	B11	0.693147	-0.0428	72.25	2.77259	0.424812	7.79286	2.38967	22.1251	0.275752	0.377652	-0.436416	33.33	0	0.927472	1	2.19722	14.8758	14.4033	7.09423
2554	2021	B11	0.693147	0.024346	71	2.99573	0.431875	8.1408	1.20238	22.0654	0.404151	0.50603	0.404013	33.33	0	0.284139	1	2.19722	15.428	14.4033	7.16858
2554	2022	B11	1.38629	0.037382	76.51	1.79176	0.410336	8.3749	3.26351	22.3345	0.449722	0.466104	0.246268	42.86	0	0.220955	1	1.94591	15.3679	14.4033	7.19293
2554	2023	B11	0	0.018984	70.29	1.79176	0.359917	8.92039	2.33087	22.3821	0.687296	0.452548	0.775144	33.33	0	0.191762	1	2.19722	15.9106	14.4033	7.16317
2608	2012	C37	0	0.01468	73.11	0	0.283756	8.3954	5.18741	22.5824	0.469022	0.718371	0.008185	42.86	0	0.96665	1	1.94591	17.0334	12.8992	7.16704
2608	2013	C37	0	0.013684	70.97	0	0.266783	8.42967	4.41333	22.7208	0.427313	0.682902	0.129055	42.86	0	0.96665	1	1.94591	16.9786	13.017	6.98934
2608	2014	C37	0	-0.066827	66.77	2.63906	0.372526	7.71183	3.17997	24.5689	0.111065	0.66449	0.01586	42.86	0	0.876655	1	1.94591	15.1055	13.3047	7.08087
2608	2017	D44	0	0.063419	62.18	2.70805	0.349185	9.40021	1.80512	24.5477	0.431015	0.914447	0.188942	50	0	0.0682519	1	1.79176	15.9467	14.9629	8.27919
2608	2018	D44	0	0.065905	68.91	2.48491	0.390289	9.49791	1.57686	24.7057	0.422398	0.915794	0.094537	42.86	0	0.169082	1	1.94591	16.9826	14.8663	8.27436
2608	2019	D44	1.38629	0.050323	74.47	2.99573	0.461104	9.4024	0.472943	24.9745	0.321607	0.925663	-0.051908	42.86	0	0.156897	1	1.94591	16.6148	15.2695	8.45383
2608	2020	D44	1.38629	0.042277	76.95	2.70805	0.464364	9.38015	-0.130007	25.035	0.284823	0.933228	0.035215	42.86	0	0.154933	1	1.94591	15.8908	14.6484	8.45383
2608	2021	D44	1.38629	-0.010083	70.56	2.70805	0.410221	9.68872	2.28543	25.111	0.361373	0.918596	0.358685	42.86	0	0.140323	1	1.94591	15.9108	15.2265	8.46695
2608	2022	D44	2.07944	0.003688	71.18	3.61092	0.465558	9.81519	1.48495	25.1401	0.38647	0.918596	0.126611	50	0	0.140323	1	1.79176	15.9736	15.0683	8.47345
2608	2023	D44	0	0.033716	78.36	3.09104	0.495888	9.84631	1.58194	25.2105	0.391416	0.910933	0.067706	42.86	0	0.140323	1	1.94591	18.4465	15.0683	8.62407
2629	2012	B11	0	0.080079	74.56	2.07944	0.413692	7.60941	3.48942	20.7338	0.636861	0.302477	0.251233	33.33	0	0.257539	0	2.19722	15.3292	13.3342	7.20192
2629	2013	B11	0	0.031248	74.56	2.89037	0.454704	7.55581	1.84133	20.8291	0.570973	0.27569	-0.06641	33.33	0	0.279002	0	2.19722	13.5499	13.1519	7.07242
2629	2014	B11	0	0.00616	73.7	1.79176	0.385952	7.3362	0.421323	20.7252	0.454479	0.23381	-0.207256	33.33	0	0.122974	0	2.19722	14.3913	13.1519	6.9613
2629	2015	B11	0	-0.10826	73.02	2.89037	0.432758	6.81329	2.25341	20.533	0.267753	0.25853	-0.436416	37.5	0	0.200148	0	2.07944	14.5526	13.2177	6.2186
2629	2017	B11	0	-0.040749	71.48	1.09861	0.327145	9.60491	5.53567	20.4606	2.63204	0.279003	2.59144	33.33	1	0.114266	0	2.19722	13.588	13.8925	5.52943
2629	2018	B11	0	-0.175652	66.07	2.3979	0.279277	9.53341	6.27019	19.6337	2.63204	0.265751	-0.209965	33.33	1	0.114266	0	2.19722	13.3692	14.221	4.84419
2629	2021	B11	0	-0.071194	64.96	1.38629	0.289276	6.7541	6.27019	19.7072	0.339757	0.258755	0.166914	42.86	0	0.0906774	0	1.94591	10.9615	14.221	4.81218
2629	2022	B11	0	0.046839	64.64	1.60944	0.307252	7.09376	6.27019	19.6337	0.561603	0.255766	0.337646	42.86	0	0.0750982	0	1.94591	12.6404	14.221	4.8752
2629	2023	B11	0	-0.154021	66.25	1.09861	0.277893	7.2151	6.27019	19.6337	0.945562	0.276235	0.235625	42.86	0	0.0776048	0	1.94591	13.2938	14.221	4.86753
2683	2013	B11	0	0.073225	58.51	3.49651	0.36409	8.56525	0.498577	21.8084	1.17491	0.600703	0.81738	33.33	1	0.33761	1	2.19722	13.6783	13.5398	8.09285
2683	2014	B11	0	0.067592	68.49	4.02535	0.471501	8.63997	-0.254842	22.0637	1.00272	0.577572	0.150757	45.45	1	0.302014	1	2.3979	15.7388	13.8004	8.22363
2683	2015	B11	0	0.032291	74.66	4.12713	0.523338	8.54166	2.40955	22.1679	0.745667	0.568133	-0.115932	44.44	1	0.302014	1	2.19722	16.4192	13.7953	8.11522
2683	2016	B11	0	0.013687	73.29	3.8712	0.497188	8.47501	1.86096	22.4496	0.651538	0.536722	0.068794	33.33	0	0.302014	1	1.79176	15.8152	13.9465	8.39841
2683	2017	B11	0	0.03019	74.72	4.15888	0.525404	8.69117	1.36475	22.5698	0.666525	0.529578	0.240636	33.33	0	0.302014	1	2.19722	16.0861	14.0103	8.32239
2683	2018	B11	0	0.040848	70.62	4.48864	0.511836	8.81445	0.640461	22.6155	0.706129	0.512466	0.149261	33.33	0	0.302014	1	2.19722	16.1804	14.1732	8.44849
2683	2019	B11	0	0.051988	72.52	4.49981	0.528237	9.09578	0.824214	22.769	0.821548	0.507688	0.288764	33.33	0	0.302014	1	2.19722	16.1633	14.152	8.23907
2683	2020	B11	0	0.055082	66.37	4.7362	0.492831	9.1089	-0.683115	23.0648	0.705347	0.46183	0.083431	33.33	0	0.28659	1	2.19722	16.7293	14.2109	8.48405
2683	2021	B11	0.693147	0.056419	68.86	4.93447	0.523457	9.28111	-0.024191	23.3583	0.700563	0.466429	0.333334	33.33	0	0.246451	1	2.19722	16.678	14.3808	8.64083
2683	2022	B11	1.09861	0.057203	68.05	5.17048	0.530047	9.38841	1.78938	23.4533	0.693658	0.465076	0.192619	33.33	0	0.246451	1	2.19722	16.6842	14.5707	9.03837
2683	2023	B11	0	0.061554	75.58	3.95124	0.523018	9.47399	0.665913	23.5119	0.730728	0.46955	0.135095	37.5	0	0.236692	1	2.07944	15.9789	14.4986	9.09538
2778	2017	C25	0.693147	0.042618	73.47	1.09861	0.348709	7.86937	1.0154	20.4143	0.798397	0.696634	0.038767	33.33	1	0.301178	1	2.19722	13.8999	12.8479	5.02388
2778	2018	C25	0.693147	0.024045	70.59	1.09861	0.324659	7.78997	2.33779	20.467	0.91363	0.631552	0.199012	33.33	1	0.260437	1	2.19722	13.7754	12.8213	5.18178
2778	2019	C25	1.38629	0.02046	62.69	1.94591	0.308438	7.85633	0.840933	20.5088	0.908792	0.578375	0.042736	42.86	1	0.333333	1	1.94591	15.1164	12.8077	5.0814
2778	2020	C25	1.38629	0.087138	62.47	3.17805	0.378893	7.91566	1.29509	21.1813	0.82156	0.521441	0.365497	33.33	1	0.369563	1	2.19722	13.4664	13.2708	6.56808
2778	2021	C25	1.94591	0.077916	70.5	3.13549	0.43934	7.96676	2.48204	21.2196	0.640068	0.514805	0.051729	33.33	0	0.369563	1	2.19722	14.4163	13.4298	6.58755
2778	2022	C25	1.09861	-0.017333	67.35	2.89037	0.394349	7.62267	3.56517	21.1084	0.463704	0.508588	-0.300514	33.33	0	0.369563	1	2.19722	13.3427	13.5671	6.50429
2778	2023	C25	0	-0.109249	71.08	2.30259	0.385156	7.5177	5.37365	21.0791	0.425947	0.504626	-0.144957	50	0	0.369563	1	1.79176	13.5924	13.5671	6.34564
2911	2018	D45	1.09861	0.086238	70.91	3.73767	0.476159	8.76327	-0.247773	22.4243	0.95398	0.902992	0.186865	33.33	0	0.917263	1	2.19722	16.4301	14.4637	7.57096
2911	2019	D45	0.693147	0.081419	74.56	3.46574	0.48975	8.97284	-1.59847	22.6754	1.02642	0.905977	0.261584	33.33	0	0.917263	1	2.19722	15.589	14.5146	7.56268
2911	2020	D45	0.693147	0.072963	75.97	4.52179	0.558162	9.0714	-0.455413	22.8807	0.957758	0.906071	0.169241	33.33	0	0.917263	1	2.19722	15.8321	14.5631	7.56216
2911	2021	D45	1.38629	0.056687	73.44	4.44265	0.532701	9.52658	0.628932	23.3578	1.19027	0.898131	0.800658	37.5	0	0.917263	1	2.07944	16.4482	14.5856	7.69621
2911	2022	D45	1.38629	0.044873	72.37	4.40672	0.521452	9.83018	1.40362	23.4173	1.31736	0.891692	0.398481	33.33	1	0.917263	1	2.19722	17.256	14.3223	7.78531
2911	2023	D45	0	0.057365	76.62	3.97029	0.531983	10.0863	0.403703	23.5887	1.57891	0.864721	0.349566	33.33	0	0.917263	1	2.19722	17.5447	14.5856	7.83637
3039	2022	D46	0	0.073198	71.08	2.63906	0.416387	7.62217	-0.533985	22.2489	0.292585	0.846287	-0.013814	44.44	0	0.0238847	1	2.19722	14.5086	13.3847	7.23562
3039	2023	D46	0.693147	0.068998	71.5	2.07944	0.388745	7.68985	-0.533459	22.3954	0.293114	0.833604	0.103035	44.44	0	0.0215101	1	2.19722	13.6186	13.4444	7.33889
3816	2020	D44	0.693147	0.038149	80.2	7.30384	0.74158	10.2821	2.28349	26.6943	0.181016	0.924268	0.159499	37.5	0	0.298623	1	2.07944	19.1994	16.1131	9.81274
3816	2021	D44	0.693147	0.039611	76.1	7.34278	0.711431	10.4007	2.10453	26.7147	0.203762	0.921377	0.143006	40	0	0.296939	1	2.30259	19.47	15.9834	9.81187
3816	2022	D44	0.693147	0.037681	77.11	7.39018	0.721871	10.4011	2.60027	26.737	0.20474	0.920304	0.02657	50	0	0.316006	1	2.07944	19.2364	15.9909	9.85056
3816	2023	D44	0	0.04136	79.61	7.00851	0.720961	10.3964	2.37674	26.7522	0.200296	0.91134	-0.003305	33.33	0	0.333311	1	2.19722	18.9395	16.0848	9.85425
300084	2011	B11	0	0.028687	76.92	1.38629	0.390747	6.48938	-0.851893	20.3267	0.228109	0.50567	0.540909	33.33	1	0.319785	0	2.19722	14.1817	12.6115	5.84064
300084	2012	B11	0	0.009063	70.03	2.19722	0.379386	6.43179	1.15019	20.5243	0.231898	0.453483	0.153971	37.5	1	0.319785	0	2.07944	14.8851	12.6115	6.20254
300084	2013	B11	0	0.033496	74.8	2.56495	0.438925	6.72198	-0.063312	20.6184	0.271559	0.400155	0.349795	42.86	1	0.159893	0	1.94591	13.2434	12.6115	6.20658
300084	2014	B11	0	0.033872	74.14	2.63906	0.437799	6.81953	0.396252	21.2083	0.24998	0.535829	0.351213	42.86	0	0.445712	0	1.94591	15.6645	12.8479	6.632
300084	2015	B11	1.09861	0.00708	72.74	1.60944	0.368443	7.11393	0.830923	21.2469	0.247813	0.401272	0.289846	37.5	0	0.445712	0	2.07944	15.0918	12.8479	6.45205
300084	2016	B11	2.83321	0.003691	73.91	3.09104	0.458634	6.8053	1.24534	21.6021	0.139	0.450835	-0.300553	33.33	0	0.445712	0	2.19722	15.193	12.8479	6.30628
300084	2017	B11	2.89037	0.009018	74.8	3.7612	0.502759	7.18955	1.364	21.8836	0.18275	0.371699	0.797146	33.33	0	0.36479	0	2.19722	14.3491	13.4588	6.93634
300084	2018	B11	2.89037	0.020413	75.25	2.30259	0.427186	7.49184	2.16508	21.8483	0.223807	0.345354	0.3717	42.86	1	0.36479	0	1.94591	15.4514	13.4588	6.94601
300084	2019	B11	2.89037	0.011192	75.05	4.43082	0.541579	7.4739	1.74066	21.8694	0.222372	0.329823	-0.013546	42.86	1	0.269549	0	1.94591	15.8528	13.4588	6.95368
300084	2020	B11	2.89037	-0.175652	76.65	4.09434	0.51978	7.12138	2.35936	21.5953	0.181896	0.260425	-0.272492	50	1	0.152321	0	1.79176	16.0964	13.4588	6.83626
300084	2021	B11	2.3979	-0.118651	74.55	3.82864	0.495528	7.32791	2.20235	21.4212	0.276575	0.242053	0.208427	50	1	0.0704861	0	1.79176	16.2082	13.4588	6.83518
300084	2022	B11	2.30259	0.007325	73.78	3.73767	0.493295	7.35791	3.16597	21.4492	0.307856	0.241413	0.030896	50	1	0.0667169	0	1.79176	16.0529	13.7102	6.84588
300084	2023	B11	0	0.016234	74.48	3.4012	0.481011	7.54109	2.52795	21.4456	0.360575	0.256159	0.185561	33.33	1	0.387958	0	2.19722	15.6364	13.7102	6.77992
300164	2012	B07	0	0.041668	74.1	2.63906	0.43803	6.91208	-0.616715	21.1266	0.236877	0.600697	-0.028123	33.33	1	0.318279	0	2.19722	15.5318	12.7657	6.0845
300164	2013	B07	0	0.021773	71.23	2.19722	0.389755	6.9264	0.880386	21.1488	0.242332	0.54104	0.079791	50	1	0.263651	0	1.79176	15.1836	13.1224	5.99894
300164	2014	B11	0	0.018356	61.72	1.94591	0.300629	6.98058	0.966075	21.2545	0.243946	0.441222	0.074584	42.86	0	0.191983	0	1.94591	15.4433	13.2708	6.09807
300164	2015	B11	0	-0.017612	70.86	2.77259	0.415599	7.39782	-0.495804	21.4286	0.290357	0.407644	0.612561	50	0	0.0805347	0	1.79176	15.2328	13.8601	5.9428
300164	2016	B11	0	0.004462	69.46	2.19722	0.374561	7.06954	1.32941	21.4653	0.193892	0.437449	-0.370878	40	0	0.141517	0	1.60944	14.9739	13.9238	5.49306
300164	2017	B11	0	0.022117	74.19	3.13549	0.464573	7.5856	1.19215	21.7239	0.338822	0.471404	1.04219	40	0	0.143256	0	1.60944	15.0078	14.3808	6.43294
300164	2018	B11	0	0.051796	75.21	3.43399	0.491067	8.26813	0.933602	21.7932	0.565411	0.466696	0.950888	40	0	0.150381	0	1.60944	15.0382	14.2688	6.64769
300164	2019	B11	2.48491	0.01722	73.12	3.58352	0.480329	8.2279	1.03672	21.806	0.530268	0.427983	-0.023427	40	0	0.312159	0	1.60944	15.1102	14.3035	6.69084
300164	2020	B11	1.09861	-0.175652	67.49	3.3673	0.388758	7.3986	2.85347	21.2611	0.270816	0.398042	-0.436416	33.33	0	0.426294	0	1.79176	15.8644	14.1534	6.46303
300164	2021	B11	0	0.008918	71.97	3.09104	0.443677	7.66999	2.39526	21.2281	0.443689	0.31036	0.183164	33.33	0	0.364312	0	1.79176	17.5218	14.2485	6.32615
300164	2022	B11	0	0.01287	73.5	3.21888	0.463044	7.65288	2.03607	21.2784	0.45241	0.220775	0.028671	40	0	0.158665	0	1.60944	15.2466	14.2357	6.41837
300164	2023	B11	1.09861	0.030084	73.99	1.79176	0.38992	7.89338	0.879304	21.327	0.576193	0.220775	0.338785	40	0	0.143554	0	1.60944	15.0523	14.3288	6.51915
300191	2013	B11	0	0.076811	77.66	0	0.324051	6.42347	-2.21117	20.9443	0.140342	0.732377	0.169849	44.44	1	0.124836	0	2.19722	15.0338	13.017	5.06259
300191	2014	B11	0	0.019652	73.93	0	0.290581	6.09882	-3.48354	20.9406	0.064925	0.708265	-0.436416	42.86	1	0.212427	0	1.94591	12.8898	13.017	5.01728
300191	2015	B11	0	-0.038514	74.78	0	0.293216	6.09882	-2.05348	20.9532	0.064925	0.713459	-0.421902	42.86	1	0.212427	0	1.94591	12.8512	13.017	4.72739
300332	2016	D45	0.693147	0.008253	72.98	2.56495	0.42278	7.7939	1.59935	22.7511	0.286931	0.52442	0.770685	42.86	0	0.329554	0	1.94591	14.921	13.8155	7.42476
300332	2017	D45	0	0.009303	72.79	2.83321	0.436053	7.81697	3.05817	22.8455	0.248798	0.451182	0.175127	37.5	0	0.317098	0	2.07944	15.3027	13.8155	7.44542
300332	2018	D45	0.693147	0.002358	71.39	3.43399	0.457428	7.7869	2.91221	22.8192	0.23953	0.459717	-0.004942	37.5	0	0.281381	0	2.07944	15.6683	14.221	7.48493
300332	2019	D45	0	0.001327	67.54	3.13549	0.41059	7.71959	2.47791	22.7852	0.225972	0.426156	-0.084577	37.5	0	0.252908	0	2.07944	16.4257	14.221	7.42536
300332	2020	D45	1.38629	0.006574	64.45	2.94444	0.376082	7.82336	2.27347	22.8617	0.207213	0.42357	-0.062777	50	0	0.259242	0	1.79176	16.1867	14.221	7.3994
300332	2021	D45	1.09861	0.023003	70.55	2.70805	0.412462	8.02829	2.68122	22.8368	0.244819	0.345163	0.211566	50	0	0.304034	0	1.79176	15.7499	14.221	7.16472
300332	2022	D45	0.693147	0.041259	71.61	2.48491	0.409887	8.62058	2.21824	22.9526	0.437294	0.309812	0.872253	42.86	0	0.338776	0	1.94591	16.3427	14.2855	7.25064
300332	2023	D45	0	0.031279	73.34	0	0.286736	8.74346	2.05991	22.9345	0.490965	0.318957	0.177036	42.86	0	0.338776	0	1.94591	16.9873	14.2855	7.30115
300335	2013	D44	0	0.081224	64.4	3.2581	0.398109	7.11847	-2.04082	20.5645	0.489453	0.655106	0.011218	33.33	0	0.753012	0	2.19722	16.3584	13.2177	5.38907
300335	2014	D44	0	0.058499	67.21	3.46574	0.430088	7.33594	0.542185	20.7578	0.532979	0.562706	0.381867	33.33	0	0.753012	0	2.19722	15.2759	13.2708	6.17587
300335	2015	D44	0.693147	0.028336	68.89	3.82864	0.461129	7.18148	-3.86451	21.385	0.342332	0.531896	-0.112374	33.33	0	0.753012	0	2.19722	14.5058	13.4588	6.41673
300335	2016	D44	0.693147	0.059018	64.91	4.12713	0.4482	7.7092	0.579849	21.685	0.433065	0.524076	1.08416	33.33	0	0.778513	0	2.19722	16.2013	13.5924	7.20712
300335	2017	D44	1.60944	0.085306	70.45	4.17439	0.496391	8.24094	1.38948	21.9381	0.641752	0.495205	0.810866	33.33	0	0.78376	0	2.19722	16.4781	13.7642	7.22694
300335	2018	D44	1.60944	0.061104	73.73	3.55535	0.48668	8.13152	1.19939	21.9606	0.520987	0.399238	-0.075553	33.33	0	0.78376	0	2.19722	16.461	13.7642	7.13966
300335	2019	D44	2.70805	0.037819	73.33	3.17805	0.461214	7.89869	-0.037931	21.9438	0.427464	0.382951	-0.177205	33.33	0	0.78376	0	2.19722	17.2599	13.653	7.0184
300335	2020	D44	2.77259	0.013151	73.09	3.66356	0.484192	7.92822	0.338571	21.9209	0.466374	0.385907	0.069591	33.33	0	0.78376	0	2.19722	16.5766	13.653	7.03791
300335	2021	D44	2.89037	-0.027575	73.01	4.30407	0.515802	7.79925	2.16552	21.8291	0.394397	0.358974	-0.200651	33.33	0	0.78376	0	2.19722	16.3783	13.6647	6.85961
300335	2022	D44	2.83321	0.031174	72.63	4.56435	0.531183	7.73352	0.104208	21.8487	0.374457	0.316234	-0.084885	33.33	0	0.78376	0	2.19722	16.9404	13.6647	7.02019
300335	2023	D44	0.693147	0.029292	73.77	3.68888	0.492083	7.94993	1.04116	21.7791	0.458633	0.290574	0.194864	33.33	1	0.78376	0	2.19722	16.031	13.6647	7.00488
300435	2016	C34	0.693147	0.058418	73.2	1.60944	0.375676	7.24493	-0.300185	20.7425	0.346348	0.70746	-0.27094	37.5	0	0.188508	0	2.07944	14.3357	13.1224	5.9108
300435	2017	C34	0.693147	0.0517	74.71	2.3979	0.430337	7.59491	-0.078795	20.9933	0.416904	0.700327	0.440189	33.33	0	0.188508	0	2.19722	14.5897	13.2177	6.01372
300435	2018	C34	1.38629	0.047307	79.86	2.77259	0.491238	7.77764	0.696024	21.0723	0.436053	0.725226	0.224788	33.33	0	0.188508	0	2.19722	15.6497	13.1224	6.16121
300435	2019	C34	1.09861	0.036	78.2	2.56495	0.465956	7.66913	-1.04168	21.782	0.481036	0.734059	0.739153	33.33	0	0.26284	0	2.19722	15.9053	14.221	7.0934
300435	2020	D45	1.09861	0.06108	72.04	2.07944	0.392455	8.26111	-1.03043	21.9604	0.624961	0.694048	0.911865	33.33	0	0.268752	0	2.19722	15.9333	13.9978	7.02376
300435	2021	D45	1.38629	0.0667	67.92	3.4012	0.432735	8.41433	0.30911	22.0884	0.653887	0.59614	0.217192	33.33	0	0.248979	0	2.19722	16.2714	14.0387	6.95081
300435	2022	D45	0	0.06442	68.2	3.3322	0.431006	8.70756	0.336329	22.2674	0.757289	0.560835	0.352899	37.5	0	0.216034	0	2.07944	16.3223	14.0225	7.01121
300435	2023	D45	0	0.069153	69.42	3.29584	0.438981	8.51091	-0.237522	22.4127	0.603451	0.492602	-0.064171	33.33	0	0.176041	0	2.19722	16.8956	14.0387	7.12287
300483	2016	C41	0	0.026918	74.29	3.89182	0.507144	7.19939	1.00424	20.0443	0.605941	0.54723	-0.166951	42.86	1	0.954563	0	1.94591	14.7775	13.0919	5.95064
300483	2018	C41	0	0.011234	70.65	1.79176	0.362217	6.81309	-0.85281	22.5882	0.09619	0.553212	-0.120276	40	1	0.897827	0	1.60944	14.9344	13.9978	5.56834
300483	2019	B07	0	0.046148	72.25	2.48491	0.415285	8.10207	0.831008	22.6838	0.225778	0.697051	2.59144	42.86	1	0.923446	0	1.94591	14.6	14.0779	6.07993
300483	2020	B07	0.693147	0.040485	77.23	2.70805	0.46645	8.07603	1.2125	22.6876	0.214361	0.514337	-0.003339	42.86	0	0.891424	0	1.94591	16.4261	14.0779	6.09582
300483	2021	B07	1.38629	0.018054	71.91	3.8712	0.486594	8.25747	0.523811	22.8299	0.237588	0.507915	0.195355	42.86	1	0.891424	0	1.94591	15.4996	14.152	6.06379
300483	2022	B07	0.693147	0.009829	72.95	3.82864	0.491899	8.37853	1.32796	22.7626	0.257142	0.497441	0.121484	42.86	1	0.891424	0	1.94591	16.2403	14.152	5.99645
300483	2023	B07	0	-0.032492	70.53	3.66356	0.460771	8.0654	1.73191	22.7902	0.173725	0.467138	-0.337995	42.86	1	0.631393	0	1.94591	16.4092	14.152	5.49717
300839	2021	C25	1.60944	0.026401	74.87	3.29584	0.479031	8.06469	1.78249	21.2678	0.912663	0.65839	0.499674	42.86	0	0.0425755	0	1.94591	14.4685	13.4588	5.82305
300839	2022	C25	1.79176	0.07623	74.23	2.89037	0.455252	8.73808	1.55586	21.5433	1.48936	0.660389	1.0336	42.86	0	0.0567466	0	1.94591	15.0521	13.5278	5.94542
300839	2023	C25	0	-0.092636	70.72	2.56495	0.397855	8.65893	1.07884	21.4705	1.2679	0.646144	-0.063219	42.86	0	0.0570408	0	1.94591	15.6822	13.5924	6.01372
600008	2011	D46	0	0.03766	75.87	2.3979	0.438515	8.17442	2.76651	23.6689	0.197319	0.62215	0.16522	36.36	0	0.0077879	1	2.3979	17.2031	14.152	8.64647
600008	2012	D46	0.693147	0.036446	73.54	1.38629	0.364594	8.12252	3.22653	23.8123	0.165107	0.619135	-0.043933	36.36	0	0.0077879	1	2.3979	17.0521	14.5479	8.78171
600008	2013	D46	0	0.036661	75.64	2.48491	0.441396	8.29244	2.06712	23.9148	0.182822	0.624009	0.250591	36.36	0	0.0104097	1	2.3979	17.3738	14.5479	8.78202
600008	2014	D46	0	0.027827	74.35	1.79176	0.392605	8.69879	2.41222	23.9491	0.226025	0.628755	0.321163	36.36	0	0.0137479	1	2.3979	16.9031	14.5479	8.7814
600008	2015	D46	0	0.020973	77.13	3.3673	0.500417	8.7812	1.73043	24.3103	0.211156	0.643154	0.263376	40	0	0.0379977	1	2.30259	17.0329	14.5948	8.97297
600008	2016	D46	0.693147	0.017058	77.95	2.89037	0.480485	8.87161	1.71382	24.403	0.20887	0.636742	0.120449	36.36	0	0.0379977	1	2.3979	17.6213	14.7157	9.09358
600008	2017	D46	0	0.015495	76.28	4.11087	0.534064	8.98869	2.32716	24.655	0.204911	0.577172	0.173587	36.36	0	0.0206719	1	2.3979	17.6432	14.7749	9.41434
600008	2018	D46	2.70805	0.013596	84.1	4.35671	0.612487	9.24192	2.02234	24.9572	0.20762	0.624107	0.341382	36.36	0	0.0613964	1	2.3979	17.8741	14.7749	9.56647
600008	2019	D46	1.79176	0.014665	84.1	4.69135	0.644089	9.38295	2.68498	25.1037	0.200285	0.62293	0.196856	36.36	0	0.0613964	1	2.3979	18.1595	14.7749	9.67984
600008	2020	D46	1.38629	0.017756	84.1	4.85203	0.642053	9.59456	2.3235	25.3341	0.213085	0.579154	0.289612	36.36	0	0.0612437	1	2.3979	18.6536	14.7749	9.75626
600008	2021	D46	2.89037	0.025043	80.22	4.90527	0.609385	9.70194	2.73305	25.3983	0.213981	0.51203	0.156466	36.36	0	0.0440197	1	2.3979	18.4544	14.7749	9.79535
600008	2022	D46	1.38629	0.041001	81.04	5.17048	0.631513	9.7578	3.19739	25.3761	0.207672	0.50234	-0.003385	36.36	0	0.0442153	1	2.3979	18.5088	14.7749	9.72334
600008	2023	D46	1.09861	0.019477	80.75	4.15888	0.572281	9.70797	3.33499	25.4179	0.199002	0.500952	-0.037855	36.36	0	0.0361383	1	2.3979	18.7643	14.7278	9.73572
600011	2011	D44	1.09861	0.005704	75.61	1.09861	0.363024	10.5957	4.45108	26.262	0.557875	0.872223	0.279108	33.33	0	0.504566	1	2.70805	20.8529	17.0807	10.4886
600011	2012	D44	0.693147	0.026808	71.81	1.60944	0.362481	10.6303	3.62217	26.2718	0.524098	0.873165	0.004091	33.33	0	0.549511	1	2.70805	20.2313	16.833	10.5003
600011	2013	D44	0.693147	0.05068	74.35	3.21888	0.472409	10.6037	1.23996	26.285	0.517592	0.871468	-0.000999	33.33	0	0.572803	1	2.70805	19.7268	17.0767	10.5382
600011	2014	D44	0.693147	0.0502	74.07	3.49651	0.485377	10.6791	1.09414	26.3297	0.471065	0.874692	-0.062959	33.33	0	0.628812	1	2.70805	20.6183	15.6073	10.5384
600011	2015	D44	0.693147	0.058439	73.94	4.09434	0.517687	10.6361	0.540568	26.4261	0.429246	0.879216	0.027893	33.33	0	0.775555	1	2.70805	20.5094	15.7026	10.6464
600011	2016	D44	0.693147	0.035414	75.4	5.00395	0.577448	10.6704	1.75696	26.458	0.373684	0.886676	-0.117068	33.33	0	0.776699	1	2.70805	20.0397	15.7026	10.6504
600011	2017	D44	2.07944	0.00566	77.26	5.36598	0.609891	10.9257	3.2146	26.66	0.402027	0.886116	0.339546	35.71	0	0.785793	1	2.63906	20.3856	16.128	10.8961
600011	2018	D44	0	0.006127	81.34	5.18739	0.632364	10.9867	3.17567	26.7233	0.432331	0.860373	0.11414	41.67	0	0.803019	1	2.48491	20.2458	16.128	10.9677
600011	2019	D44	1.94591	0.005821	80.77	5.95064	0.669664	11.0254	2.69991	26.7482	0.424668	0.853305	0.021333	41.67	0	0.809848	1	2.48491	20.6746	15.1968	10.9727
600011	2020	D44	0	0.01337	79.2	7.44483	0.739669	11.0152	2.19944	26.8059	0.397183	0.849718	-0.02332	33.33	0	0.810241	1	2.70805	20.5651	15.1968	10.966
600011	2021	D44	0	-0.027305	78.18	7.66996	0.741097	11.0675	4.03488	26.9178	0.440829	0.845349	0.207543	33.33	0	0.811096	1	2.70805	20.8902	15.1968	10.9598
600011	2022	D44	0.693147	-0.020313	76.95	7.66996	0.753282	11.0675	3.90497	26.9431	0.496952	0.830062	0.205859	35.71	0	0.823452	1	2.63906	20.8902	17.105	10.952
600011	2023	D44	0	0.017403	78	7.66996	0.753282	11.0217	2.85179	27.017	0.48746	0.842218	0.031095	33.33	0	0.829531	1	2.70805	20.8902	17.105	10.9515
600025	2018	D44	0.693147	0.035977	75.04	3.58352	0.496809	9.03989	3.0543	25.8494	0.092265	0.911365	0.207736	33.33	0	0.560727	1	2.70805	15.0693	14.5948	7.82445
600025	2019	D44	1.38629	0.035355	77.47	4.84419	0.58504	9.25614	2.2091	25.844	0.12388	0.92338	0.340571	33.33	0	0.560727	1	2.70805	14.7318	14.5948	8.12267
600025	2020	D44	1.38629	0.031818	81	5.63121	0.6558	9.18001	1.93168	25.827	0.115952	0.918452	-0.074399	33.33	0	0.560664	1	2.70805	0	14.5948	8.13271
600025	2021	D44	1.60944	0.038616	73.51	6.01127	0.617942	9.20551	1.82487	25.8025	0.124208	0.922805	0.049251	33.33	0	0.560727	1	2.70805	14.4999	14.5948	8.19561
600025	2022	D44	1.79176	0.044979	73.93	6.6958	0.659216	9.22548	2.1496	25.8163	0.130693	0.925885	0.046535	33.33	0	0.560727	1	2.70805	15.4258	14.5948	8.23164
600025	2023	D44	0	0.043745	78.22	6.77537	0.697374	9.29417	2.69247	25.9975	0.124506	0.932414	0.109717	38.46	0	0.450491	1	2.56495	13.4444	14.6742	8.52576
600027	2012	D44	0	0.012244	76.74	2.89037	0.47059	10.1767	4.73081	25.8266	0.379985	0.813037	0.091743	33.33	0	0.432957	1	2.48491	20.0873	16.3004	10.0808
600027	2013	D44	0	0.033524	73.1	3.4012	0.471323	10.2681	2.52331	25.8755	0.394943	0.809173	0.119931	33.33	0	0.435218	1	2.48491	19.2356	16.0325	10.0984
600027	2014	D44	0	0.041313	74.17	3.46574	0.483857	10.2705	1.76365	25.9611	0.378848	0.830418	0.026613	33.33	0	0.38838	1	2.48491	19.258	16.0773	10.1023
600027	2015	D44	0	0.05114	73.86	4.00733	0.511776	10.259	0.785758	26.0543	0.346537	0.808773	0.038261	33.33	0	0.370466	1	2.48491	19.3078	15.9903	10.2136
600028	2011	B07	0	0.072669	80.06	7.66996	0.753282	10.5269	1.74581	27.7533	2.36895	0.957953	0.309694	33.33	0	0.253537	1	2.70805	0	17.6737	12.8368
600028	2012	B07	0	0.05587	80.56	7.66996	0.753282	10.5552	1.85862	27.852	2.34385	0.956902	0.11189	33.33	0	0.253466	1	2.70805	20.8902	17.6737	12.8368
600028	2013	B07	0	0.054456	77.85	7.66996	0.753282	10.5332	0.816644	27.9552	2.19751	0.957953	0.033835	33.33	0	0.296182	1	2.70805	20.8902	17.6737	12.8184
600028	2014	B07	0	0.034513	72.84	7.66996	0.753282	10.6043	1.06546	28.0035	1.99409	0.946601	-0.018886	35.71	0	0.29634	1	2.63906	20.8902	17.6737	12.7899
600028	2015	B07	0.693147	0.029951	71.28	7.66996	0.742716	10.5811	0.161663	27.9978	1.39498	0.939068	-0.285582	36.36	0	0.295762	1	2.3979	20.8902	17.6737	12.7686
600028	2016	B07	0	0.040171	80.24	7.66996	0.753282	10.6535	-0.263988	28.0356	1.31092	0.943483	-0.043575	40	0	0.295823	1	2.30259	20.8902	17.6737	12.8368
600028	2017	B07	0.693147	0.045437	82.06	7.66996	0.753282	10.8921	-0.717505	28.0356	1.5256	0.954598	0.222321	40	0	0.295823	1	2.30259	20.8902	17.6737	12.8368
600028	2018	B07	0	0.050372	80.12	7.66996	0.753282	10.9743	-0.206576	28.0356	1.8139	0.949756	0.224976	36.36	0	0.306984	1	2.3979	20.8902	17.6737	12.8368
600028	2019	B07	0	0.043092	81.23	7.66996	0.753282	11.0038	0.592322	28.0356	1.77225	0.944752	0.025946	40	0	0.306946	1	2.30259	20.8902	17.6737	12.8368
600028	2020	B07	0.693147	0.023897	81.28	7.66996	0.753282	10.986	0.720125	28.0356	1.20545	0.939553	-0.290004	33.33	0	0.306918	1	2.19722	20.8902	17.6737	12.8368
600028	2021	B07	0.693147	0.046872	78.6	7.66996	0.753282	11.0675	-0.212325	28.0356	1.5109	0.934571	0.301474	40	0	0.306937	1	2.30259	20.8902	17.5458	12.8368
600028	2022	B07	1.60944	0.039479	80.04	7.66996	0.753282	11.0675	1.57231	28.0356	1.72916	0.934541	0.21062	40	0	0.305745	1	2.30259	20.8902	17.5208	12.8341
600028	2023	B07	0.693147	0.035219	83.97	7.2998	0.753282	11.0126	1.25157	28.0356	1.61507	0.940215	-0.031931	44.44	0	0.300454	1	2.19722	20.8902	17.5009	12.8159
600098	2012	D44	0	0.039424	84.1	1.09861	0.440188	9.26631	1.31858	24.2104	0.510434	0.817895	0.401842	44.44	0	0.189735	1	2.19722	16.7066	14.604	8.38343
600098	2013	D44	0	0.044237	84.1	1.09861	0.454032	9.35572	0.739395	24.2417	0.500674	0.833151	0.096541	44.44	0	0.187375	1	2.19722	16.3486	14.6397	8.4401
600098	2014	D44	1.38629	0.050369	84.1	1.79176	0.477279	9.5039	0.384794	24.2431	0.573906	0.780505	0.169429	37.5	0	0.187375	1	2.07944	16.8841	14.6528	8.44333
600098	2015	D44	1.60944	0.05356	83.79	1.79176	0.468972	9.58512	0.009814	24.2746	0.615283	0.793749	0.085924	33.33	0	0.183554	1	1.79176	16.6764	14.7829	8.52695
600098	2016	D44	2.07944	0.028835	84.1	3.04452	0.542994	9.62409	1.40225	24.2876	0.627205	0.798905	0.042218	44.44	0	0.183554	1	2.19722	17.133	14.8051	8.5541
600098	2017	D44	1.09861	0.02421	84.1	4.93447	0.661951	9.74038	1.89411	24.3752	0.66747	0.800756	0.120126	50	0	0.189369	1	2.07944	17.8763	14.899	8.56808
600098	2018	D44	1.79176	0.020619	84.1	5.1299	0.677384	9.79632	2.28203	24.3729	0.674746	0.840274	0.053943	50	0	0.250163	1	2.07944	17.8814	14.9951	8.5656
600098	2019	D44	1.09861	0.023784	84.1	4.89784	0.650357	9.90792	1.76167	24.4701	0.730613	0.864061	0.136732	50	0	0.286763	1	2.07944	17.8495	15.0094	8.57866
600098	2020	D44	1.09861	0.025465	84.1	6.27099	0.743096	9.95024	1.87334	24.4937	0.737768	0.866454	0.071473	50	0	0.286763	1	2.07944	17.2928	15.0387	8.62047
600098	2021	D44	1.38629	-0.001412	73.93	5.50533	0.590729	10.0883	1.76883	24.7859	0.746775	0.797185	0.197977	50	0	0.24273	1	2.07944	18.7935	14.8307	8.66716
600098	2022	D44	1.38629	0.019383	75.84	5.31321	0.596746	10.2822	2.27993	24.8498	0.792036	0.774279	0.262185	50	0	0.24273	1	1.94591	17.6265	14.8915	8.70483
600098	2023	D44	0.693147	0.027427	80.02	4.7185	0.597738	10.1409	2.6259	25.0275	0.687526	0.777634	-0.022882	50	0	0.24273	1	1.79176	17.7375	14.9411	8.73214
600101	2011	D44	0.693147	0.08865	71.27	0	0.274409	7.06423	2.79751	21.6326	0.329358	0.383006	-0.039293	33.33	0	0.284099	1	2.19722	14.265	13.3047	7.82724
600101	2012	D44	1.09861	0.040112	69.52	0	0.257183	7.1848	2.36398	21.6596	0.36089	0.390508	0.123558	33.33	0	0.284099	1	2.19722	14.8156	13.6762	7.77779
600101	2013	D44	0.693147	0.058421	70.34	0	0.264944	7.3709	0.869941	21.6653	0.422502	0.341669	0.189889	33.33	0	0.284099	1	2.19722	15.5697	13.6762	7.629
600101	2014	D44	1.79176	0.030967	67.99	0	0.244457	7.48866	0.624831	21.7136	0.473429	0.366278	0.151904	37.5	0	0.284099	1	2.07944	14.8156	13.8055	7.60738
600101	2015	D44	1.38629	0.029876	69.52	0	0.256465	7.47107	0.351099	21.7467	0.463207	0.390329	0.018536	33.33	0	0.284099	1	2.19722	14.8178	13.699	7.58984
600101	2016	D44	1.09861	0.027281	69.16	0	0.25344	7.55419	0.791192	21.7598	0.494037	0.394401	0.091334	33.33	0	0.284099	1	2.19722	14.9991	13.699	7.57917
600101	2017	D44	1.38629	0.034064	72.74	0	0.282192	7.64798	-0.112935	21.8252	0.519164	0.391911	0.09352	33.33	0	0.284099	1	2.19722	15.0176	13.653	7.54856
600101	2018	D44	0.693147	0.03125	73.66	0	0.289262	7.71393	0.599944	21.874	0.518566	0.397311	0.057323	37.5	0	0.284099	1	2.07944	15.1679	13.653	7.50879
600101	2019	D44	1.09861	0.031221	71.01	1.79176	0.366462	7.71924	-0.906159	21.9149	0.498281	0.400288	0.004854	33.33	0	0.284099	1	2.19722	15.2195	13.6412	7.47079
600101	2020	D44	1.09861	0.022744	71.69	1.94591	0.379685	7.76809	-0.039384	21.9474	0.498437	0.395986	0.037648	33.33	0	0.284099	1	2.19722	15.218	13.6412	7.43838
600101	2021	D44	1.38629	0.035545	69.94	2.30259	0.386305	7.9055	-0.266261	21.9992	0.552178	0.352372	0.155754	42.86	0	0.284099	1	1.94591	15.6826	13.6412	7.41998
600101	2022	D44	1.38629	0.042786	75.21	2.70805	0.450657	8.12394	-0.10818	22.0612	0.643038	0.348639	0.232904	33.33	0	0.284099	1	2.19722	15.4063	13.6412	7.37651
600101	2023	D44	0	0.046546	79.12	1.94591	0.440041	8.21364	-0.25088	22.0829	0.692006	0.35015	0.121644	33.33	0	0.284099	1	2.19722	15.3404	13.6412	7.33433
600116	2011	D44	0	0.022139	76.86	0	0.313898	7.21184	4.13997	21.7849	0.315224	0.471252	0.125251	33.33	0	0.885191	1	2.19722	16.558	12.8992	7.60489
600116	2012	D44	0	0.022779	74.36	0	0.294197	7.18219	3.54317	21.8742	0.312362	0.403814	0.143642	40	0	0.885191	1	2.30259	16.9537	13.473	7.60589
600116	2013	D44	0	0.027862	75.56	1.60944	0.392174	7.55447	1.68838	21.9827	0.409626	0.416685	0.448425	40	0	0.885191	1	2.30259	16.7587	13.473	7.56683
600116	2014	D44	0	0.035194	75.04	0	0.300438	7.50882	1.72431	22.0062	0.364022	0.404545	-0.052062	40	0	0.885191	1	2.30259	16.6092	13.5671	7.55643
600116	2015	D44	0	0.045687	74.23	1.79176	0.39291	7.45925	-0.430888	22.1904	0.331257	0.520136	0.013806	40	0	0.96665	1	2.30259	17.2206	13.2177	7.53316
600116	2016	D44	0	0.048708	74.23	0	0.294988	7.38064	0.635314	22.2605	0.279801	0.426243	-0.044264	40	0	0.917431	1	2.30259	17.2303	13.5671	7.51152
600116	2017	D44	0.693147	0.061331	75.66	0	0.307168	7.34671	1.1583	22.3251	0.253307	0.524433	-0.031721	40	0	0.934579	1	2.30259	17.412	13.5671	7.49721
600116	2019	D44	1.38629	0.035988	80.1	2.19722	0.460812	7.33316	1.19034	22.3607	0.253989	0.587014	0.006504	40	0	0.695217	1	2.30259	18.2181	13.5671	7.49998
600116	2020	D44	0.693147	0.050662	78.46	3.17805	0.502634	8.38871	-2.26891	23.6928	0.426881	0.592376	2.59144	38.46	0	0.833125	1	2.56495	18.5809	14.1732	8.27665
600116	2021	D44	2.19722	0.042875	70.2	3.09104	0.432078	9.06112	1.19547	23.7797	0.499651	0.589664	0.936201	36.36	0	0.795545	1	2.3979	18.1203	14.1732	8.27232
600116	2022	D44	2.19722	0.021804	70.57	4.31749	0.500728	9.12197	2.07744	23.8079	0.514608	0.571627	0.090046	38.46	0	0.585377	1	2.56495	18.7629	14.1732	8.21744
600116	2023	D44	0.693147	0.021861	71.28	4.04305	0.491301	9.11256	1.99558	23.8819	0.492397	0.550922	0.007556	38.46	0	0.563666	1	2.56495	17.4031	14.1156	8.1568
600121	2012	B06	0	0.053695	71.53	1.38629	0.349927	9.65874	3.35761	23.0023	1.9097	0.745288	0.292019	46.15	0	0.0702262	1	2.56495	14.0702	13.3847	10.1256
600121	2013	B06	0	0.020337	73.09	1.79176	0.382128	9.671	1.9825	23.1221	1.97813	0.757396	0.020435	40	0	0.106786	1	2.30259	13.8007	13.5278	10.1019
600121	2014	B06	0	0.014533	66.94	1.09861	0.295162	9.63692	2.52397	23.1538	1.74254	0.715112	-0.051363	40	0	0.106786	1	2.30259	17.1088	13.5278	10.003
600121	2015	B06	0.693147	-0.053394	67.37	0	0.233644	9.17984	2.36607	23.1298	1.06812	0.736665	-0.384673	37.5	0	0.100518	1	2.07944	14.2473	13.4588	9.87904
600121	2016	B06	0	-0.051052	66.02	0.693147	0.261079	9.00875	1.56634	23.0924	0.867811	0.672465	-0.212019	33.33	0	0.0092106	1	2.19722	15.6028	13.4588	9.83639
600121	2018	B06	0	0.032528	68.39	0	0.247726	8.32412	0.741593	23.2677	0.40091	0.671061	-0.157932	33.33	0	0.007955	1	2.19722	17.5625	13.4588	9.68209
600121	2019	B06	0.693147	-0.059474	67.59	0	0.234956	8.06241	2.63232	23.3216	0.270702	0.663654	-0.255778	33.33	0	0.0077879	1	2.19722	17.2622	13.5924	9.57283
600121	2020	B06	0	-0.061704	60.48	2.99573	0.342748	7.80866	3.95129	23.3941	0.199678	0.653906	-0.219711	37.5	0	0.0077879	1	2.07944	16.9926	13.5924	9.54359
600121	2021	B06	0	-0.000574	67.11	0.693147	0.273228	7.9277	3.72526	23.327	0.229719	0.66527	0.149973	33.33	0	0.0180686	1	2.19722	17.9905	13.5924	9.48037
600121	2022	B06	0.693147	0.023148	68.79	1.09861	0.310379	8.19781	2.85471	23.3567	0.322432	0.64913	0.376943	42.86	0	0.110683	1	1.94591	16.7818	13.5924	9.52406
600121	2023	B06	0	0.016023	66.7	1.09861	0.293371	8.15674	4.10506	23.3082	0.318073	0.558282	-0.022573	33.33	0	0.11725	1	2.19722	16.9715	13.5924	9.59533
600123	2011	B06	0	0.109061	77.69	3.3322	0.509094	8.76642	2.14932	23.4437	0.529274	0.577846	0.309106	33.33	0	0.103212	1	2.19722	16.2562	13.3847	9.74191
600123	2012	B06	0	0.09435	80.25	3.04452	0.512519	8.76978	0.981551	23.7375	0.427462	0.499642	-0.00098	33.33	0	0.0191908	1	2.19722	16.3768	14.1156	9.75162
600123	2013	B06	0	0.042897	81.96	3.17805	0.529734	8.62134	1.91407	23.7429	0.321974	0.485413	-0.134597	33.33	0	0.0148433	1	2.19722	16.461	14.1156	9.84177
600123	2014	B06	0	-0.000801	83.08	3.09104	0.530749	8.41758	2.17066	23.8067	0.24652	0.513197	-0.207009	33.33	0	0.0640471	1	2.19722	16.6554	14.1156	9.89983
600123	2015	B06	0	-0.005453	81.52	3.13549	0.520537	8.25357	1.89651	23.8198	0.207696	0.479087	-0.124884	33.33	0	0.0198421	1	2.19722	17.0282	14.1156	9.86791
600123	2016	B06	1.09861	-0.03637	80.32	3.04452	0.503905	8.18333	2.57632	23.9055	0.182212	0.516115	-0.045329	37.5	0	0.0321958	1	2.07944	17.0188	14.0387	9.84135
600123	2017	B06	1.09861	0.025982	73.77	3.09104	0.459091	8.6324	2.20144	23.8829	0.317487	0.496104	0.736347	33.33	0	0.0191058	1	2.19722	18.0572	14.0387	9.82304
600123	2018	B06	0.693147	0.039344	79.57	2.83321	0.491712	8.76819	1.40162	23.872	0.363947	0.518553	0.127244	37.5	0	0.0404348	1	2.07944	16.524	14.0387	9.83617
600123	2019	B06	0	0.021664	80	2.83321	0.493868	8.65262	2.09319	23.9643	0.325244	0.478632	-0.068261	33.33	1	0.0139256	1	2.19722	16.8037	14.0387	9.83323
600123	2020	B06	0	0.009692	80.99	3.29584	0.526199	8.46042	2.64562	23.9937	0.255434	0.485655	-0.166169	33.33	1	0.0232286	1	2.19722	18.2305	14.0387	9.81624
600123	2021	B06	1.38629	0.072787	75.75	2.70805	0.457026	9.0396	0.207652	24.0811	0.467203	0.580317	0.940664	33.33	1	0.0955986	1	2.19722	16.6545	14.0387	9.81733
600123	2022	B06	1.09861	0.111587	73.2	3.3673	0.475729	9.15908	-1.28025	24.1358	0.479227	0.526265	0.100785	33.33	0	0.0290326	1	2.19722	17.2204	14.0387	9.77702
600123	2023	B06	0	0.07529	74.99	2.48491	0.438971	9.02823	1.12924	24.1552	0.433548	0.558861	-0.061587	33.33	0	0.0872699	1	2.19722	17.135	14.0387	9.81749
600149	2012	S91	0.693147	0.0186	66.54	0	0.232137	6.09882	6.27019	19.6533	0.07568	0.220951	2.59144	44.44	0	0.149196	1	2.19722	0	13.3847	4.2485
600149	2013	S91	0	-0.155314	69.79	0	0.245612	6.09882	4.25988	19.6337	0.158386	0.220775	0.945644	40	1	0.0899103	1	2.30259	0	13.3847	4.2485
600149	2014	S91	1.38629	0.01938	67.55	0	0.240169	6.09882	5.15347	19.6337	0.13001	0.220775	-0.23136	40	0	0.0941256	1	2.30259	14.9141	13.3847	4.2485
600149	2015	S91	0	-0.175652	65.72	0	0.211248	6.09882	4.65092	19.7773	0.064925	0.251681	-0.436416	36.36	0	0.277339	1	2.3979	0	13.3847	4.2485
600149	2016	S91	0	-0.08455	68.49	0	0.240306	6.13535	4.83345	19.6337	0.064925	0.390662	0.406668	36.36	0	0.765111	1	2.3979	0	13.3847	4.2485
600149	2021	D44	0	0.016356	71.47	1.79176	0.369053	6.61415	3.37898	20.2932	0.333745	0.429141	0.120995	36.36	0	0.765111	1	2.3979	14.9433	13.5924	4.85203
600149	2022	D44	0	-0.019511	73.44	1.60944	0.372107	6.6001	5.17907	20.3043	0.326385	0.411599	-0.033169	42.86	1	0.765111	1	1.94591	15.0066	13.5924	4.83628
600149	2023	D44	0	-0.034414	73.65	0.693147	0.322511	6.52708	6.18825	20.2108	0.31034	0.411822	-0.086551	42.86	1	0.765111	1	1.94591	13.9181	13.5924	4.81218
600157	2011	S91	0	0.03559	75.35	0	0.302915	8.04819	2.13265	23.4077	0.220378	0.644607	-0.262286	37.5	0	0.104329	0	2.07944	0	13.3047	9.07909
600157	2012	B06	0	0.041684	73.89	0	0.29181	8.80381	-2.0576	24.4744	0.269786	0.660986	2.59144	37.5	0	0.144586	0	2.07944	0	13.9978	9.38824
600157	2013	B06	1.79176	0.013929	74.61	0	0.295551	9.01648	2.49329	24.5864	0.218294	0.564206	0.27531	37.5	0	0.142806	0	2.07944	17.1011	14.3461	9.16492
600157	2014	B06	2.63906	0.009713	72.98	0	0.282381	8.80347	2.76287	24.6766	0.158679	0.442104	-0.196195	42.86	0	0.0276758	0	1.94591	14.2074	14.3461	9.08194
600157	2015	B06	2.19722	0.014096	71.73	0.693147	0.310748	8.79075	1.939	25.1955	0.154429	0.78751	0.363011	37.5	0	0.19115	0	2.07944	15.9607	14.3461	9.12859
600157	2016	B06	1.79176	0.008244	73.2	0.693147	0.321948	9.04639	2.35819	25.3094	0.147566	0.713565	0.270296	37.5	0	0.245785	0	2.07944	18.6081	14.604	8.99106
600157	2018	B06	1.60944	0.00149	73.53	3.04452	0.452929	9.43564	3.59923	25.3917	0.208957	0.654192	-0.002723	37.5	0	0.245785	0	2.07944	15.3701	14.604	9.03991
600157	2019	B06	1.94591	0.002618	72.15	0.693147	0.31326	9.383	3.59946	25.3913	0.198925	0.581304	-0.051073	37.5	0	0.245785	0	2.07944	15.8897	14.604	9.06555
600157	2021	D44	1.38629	0.008449	65.77	0	0.225343	9.62608	2.7055	25.3706	0.25984	0.371458	0.222916	37.5	0	0.29372	0	2.07944	15.653	14.771	9.06196
600157	2022	D44	1.79176	0.015647	68.95	1.09861	0.311117	9.86864	2.80459	25.3663	0.341501	0.34567	0.312962	37.5	0	0.197359	0	2.07944	17.0909	14.771	9.08046
600157	2023	D44	0	0.023746	69.35	0	0.254693	9.69254	2.50263	25.3969	0.28557	0.2789	-0.152887	37.5	0	0.163856	0	2.07944	16.5905	14.8451	9.15451
600163	2011	C22	0	-0.069163	78.34	0.693147	0.357119	7.92838	5.02089	22.1406	0.480418	0.442981	-0.0653	33.33	0	0.0237156	1	2.19722	15.3226	13.415	7.75748
600163	2012	C22	0	0.005744	73.59	0	0.28692	7.60893	3.49249	21.9969	0.381042	0.447636	-0.30682	33.33	0	0.0276331	1	2.19722	19.6991	13.7321	7.68294
600163	2013	C22	0	-0.175652	78.16	0	0.305119	7.65483	5.30077	21.6843	0.455347	0.431402	-0.039593	33.33	0	0.0182239	1	2.19722	16.5302	13.7321	7.57147
600163	2014	C22	0	-0.175652	73.4	0	0.268741	7.42033	5.43038	21.5222	0.442551	0.431096	-0.240258	33.33	0	0.0199745	1	2.19722	16.8902	13.8055	7.48156
600167	2011	D44	0	0.049107	69.98	0	0.261447	6.88584	1.35578	21.3253	0.242627	0.672286	0.317405	42.86	1	0.210899	0	1.94591	16.0845	12.7657	5.743
600167	2012	D44	0	0.054081	72.81	0	0.284149	7.01816	0.108204	21.5331	0.242425	0.677722	0.215551	42.86	1	0.210899	0	1.94591	16.5902	12.7657	5.85793
600167	2013	D44	0	0.055944	73.2	0	0.28736	7.01865	-2.0007	21.7206	0.23475	0.682172	0.178753	42.86	1	0.210899	0	1.94591	16.6817	12.7657	6.63332
600167	2014	D44	1.09861	0.0581	72.81	0	0.284431	7.13802	-0.458607	21.7856	0.236071	0.674862	0.136554	42.86	1	0.210899	0	1.94591	16.7879	13.017	6.71417
600167	2015	D44	2.19722	0.057685	71.93	0	0.277451	7.26195	0.106104	21.8958	0.247487	0.672213	0.14549	42.86	1	0.210899	0	1.94591	15.0216	13.017	6.80683
600167	2016	D44	2.07944	0.115058	71.2	1.94591	0.382288	7.8279	0.55008	22.5933	0.328605	0.902954	1.69813	42.86	0	0.331851	0	1.94591	16.1472	13.3047	7.82044
600167	2017	D44	2.07944	0.107074	72.4	2.63906	0.429189	7.96714	-3.86451	23.1335	0.269507	0.860145	0.162357	42.86	0	0.333578	0	1.94591	16.0673	13.3047	7.89245
600167	2018	D44	2.07944	0.119548	71.77	0	0.280525	8.17876	-1.42121	23.1214	0.269131	0.883311	0.278007	42.86	0	0.314614	0	1.94591	16.4908	13.4588	8.02224
600167	2019	D44	2.07944	0.142377	73.45	2.94444	0.456692	8.2696	-2.19222	23.2166	0.293989	0.895324	0.118256	42.86	0	0.335672	0	1.94591	17.1263	13.653	8.06903
600167	2020	D44	2.3979	0.133152	79.71	2.77259	0.496073	8.33313	-2.88333	23.3521	0.277203	0.855546	0.059432	50	0	0.335672	0	1.79176	17.0095	13.653	8.0542
600167	2021	D44	2.63906	0.078548	78.76	2.48491	0.468977	8.28475	-1.4883	23.3254	0.253599	0.82443	-0.036146	50	0	0.335672	0	1.79176	16.9608	13.653	7.94485
600167	2022	D44	2.89037	0.066109	75.04	2.63906	0.447169	8.25056	-3.05834	23.5408	0.228295	0.842405	-0.005077	42.86	0	0.325288	0	1.94591	17.7331	13.653	8.00001
600167	2023	D44	0	0.052887	75.46	0	0.304996	8.24128	-2.18639	23.5938	0.198451	0.84458	-0.011243	42.86	0	0.325288	0	1.94591	18.3863	13.653	7.99867
600168	2011	D46	0	0.018995	79.38	0	0.333582	6.09882	3.42901	21.8829	0.08565	0.64008	-0.436416	33.33	0	0.0383723	1	2.19722	17.1534	13.1224	6.17379
600168	2012	D46	0	0.0163	81.29	0	0.34848	6.09882	2.80615	21.8677	0.080871	0.590671	-0.076897	33.33	0	0.0135891	1	2.19722	17.1534	13.3375	6.13988
600168	2013	D46	0	0.037962	78.45	0	0.327567	7.09043	1.09437	22.6957	0.144401	0.702697	2.59144	33.33	0	0.0912717	1	2.19722	17.1534	13.6171	6.92756
600168	2014	D46	0	0.044312	80.37	0	0.343177	7.20842	0.509414	22.7383	0.160426	0.674648	0.138205	33.33	0	0.0912717	1	2.19722	17.1534	13.6171	6.95559
600168	2016	D46	0	0.03624	81.16	0	0.348851	7.18807	1.48929	22.8775	0.144396	0.655643	-0.000475	33.33	0	0.0912584	1	2.19722	17.2129	13.6171	7.02108
600168	2017	D46	0	0.033891	82.88	0	0.362272	7.22046	2.21116	23.072	0.131031	0.629394	0.044084	33.33	0	0.0912584	1	2.19722	17.1931	13.6171	6.98472
600168	2018	D46	0	0.02408	83.55	0	0.366876	7.36876	2.33389	23.2799	0.12424	0.626739	0.160227	33.33	0	0.0912584	1	2.19722	17.195	13.6171	6.97261
600168	2019	D46	0	0.018295	83.58	2.77259	0.518587	7.41751	1.96338	23.469	0.107418	0.675501	0.053838	33.33	0	0.0912584	1	2.19722	17.1767	13.9288	6.95081
600168	2020	D46	0	0.016924	82.96	1.94591	0.468294	7.38211	2.29895	23.5162	0.102918	0.672806	0.074608	36.36	0	0.373329	1	2.3979	17.2227	13.9288	6.93537
600168	2021	D46	0	0.023577	82.91	3.2581	0.540269	7.56052	3.26035	23.6151	0.116899	0.678375	0.224078	36.36	0	0.373329	1	2.3979	17.1878	13.9288	6.90776
600168	2022	D46	1.38629	0.000172	81.87	3.3673	0.536397	7.90304	4.31584	23.7388	0.144304	0.648914	0.438378	40	1	0.373329	1	2.30259	17.2154	14.3751	7.17242
600168	2023	D46	0	0.006772	83.54	3.3322	0.548128	7.91822	4.00792	23.8374	0.144636	0.641609	0.072427	40	1	0.373329	1	2.30259	17.2639	14.3751	7.13648
600207	2012	C39	0	-0.140109	71.92	2.70805	0.411845	7.58357	6.27019	21.6103	0.560545	0.415553	0.179109	42.86	0	0.0572099	1	1.94591	13.9274	13.1224	7.83122
600207	2013	D45	0	0.00622	70.9	2.19722	0.386058	7.82655	3.59215	21.7803	0.661854	0.694303	0.287635	42.86	0	0.0452395	1	1.94591	17.7344	13.5278	7.78322
600207	2015	D45	0	0.008508	58.13	3.09104	0.334332	8.02255	0.89815	21.5801	0.672226	0.626536	-0.075421	42.86	1	0.0221752	1	1.94591	15.0997	13.5278	7.76004
600207	2016	D45	0	0.006157	65.09	2.94444	0.381108	8.09104	1.02669	21.5948	0.78863	0.696029	0.058239	50	0	0.360464	1	1.79176	16.0303	13.5541	7.75705
600207	2017	D45	0	0.00554	69.61	1.79176	0.353603	8.17783	1.53376	21.5683	0.840913	0.696915	0.060092	42.86	1	0.360464	1	1.94591	15.4025	13.2879	7.73543
600207	2018	D45	0	-0.152458	71.34	2.48491	0.394171	8.35976	1.39042	21.4029	0.992286	0.697537	0.07561	42.86	1	0.360464	1	1.94591	14.9231	13.2357	7.72223
600207	2019	D45	1.38629	0.012741	71.33	2.07944	0.383458	8.357	0.782069	21.4795	0.982802	0.697527	-0.055096	42.86	0	0.360464	1	1.94591	17.3585	13.2428	7.6953
600207	2020	D45	1.94591	0.050254	73.54	3.55535	0.484419	8.23925	1.80574	21.6215	0.999127	0.699586	0.136092	42.86	0	0.360464	1	1.94591	14.4383	13.2357	7.6774
600207	2021	D45	1.94591	0.057775	69.3	3.52636	0.449868	8.49189	3.66509	22.2536	0.897777	0.703629	0.457381	42.86	0	0.360464	1	1.94591	13.878	13.3786	7.69939
600207	2022	D45	1.79176	0.0185	69.81	3.61092	0.455775	8.52876	2.23082	22.7232	0.690187	0.69864	0.241354	42.86	0	0.360464	1	1.94591	16.9297	13.5278	7.71468
600207	2023	G57	0	0.004738	70.32	3.04452	0.427802	8.76801	4.51497	22.6659	0.723412	0.642317	0.253837	42.86	0	0.329186	1	1.94591	17.6339	13.699	7.68202
600236	2011	D44	0	0.015857	75.15	1.09861	0.360103	8.00354	4.48519	23.7658	0.195963	0.735778	-0.090316	36.36	0	0.381054	1	2.3979	17.95	14.0779	7.97143
600236	2012	D44	0	0.020227	72.22	2.83321	0.432316	8.26502	4.14967	23.8039	0.243301	0.73652	0.354527	36.36	0	0.381054	1	2.3979	16.6345	14.5856	7.98922
600236	2013	D44	0	0.01576	71.69	2.63906	0.417178	8.18591	2.7275	23.811	0.226282	0.725177	-0.048877	36.36	0	0.381054	1	2.3979	16.1401	15.2971	7.979
600236	2014	D44	0	0.043145	71.56	3.7612	0.479561	8.32503	1.29197	23.8208	0.258839	0.727607	0.153573	36.36	0	0.381054	1	2.3979	15.6187	14.4833	7.95648
600236	2015	D44	0	0.089183	68.49	4.11087	0.477702	8.71969	-0.821877	24.4938	0.229521	0.900833	0.80783	36.36	0	0.435863	1	2.3979	15.0155	14.4616	7.95297
600256	2012	S91	0.693147	0.046836	77.14	0	0.317842	8.34481	5.16216	23.868	0.176648	0.58784	-0.185453	40	0	0.0807781	0	2.30259	18.5692	14.4033	8.68067
600256	2013	S91	0.693147	0.028884	57.25	0	0.132072	8.18626	4.01486	24.0892	0.184209	0.547742	0.2934	41.67	0	0.0898053	0	2.48491	19.6003	15.0131	8.84822
600256	2014	B07	1.09861	0.05057	68.08	0.693147	0.284476	8.42367	2.58382	24.3512	0.201732	0.531885	0.397892	36.36	0	0.079533	0	2.3979	19.2313	15.1505	9.03301
600256	2015	B07	2.07944	0.005859	72.73	2.56495	0.420637	8.12971	2.84083	24.4337	0.122925	0.529279	-0.281666	36.36	0	0.0592779	0	2.3979	19.4311	15.0964	8.81031
600256	2016	B07	1.94591	0.003434	76.06	4.34381	0.544245	8.0017	2.77108	24.4922	0.099624	0.518231	-0.130749	36.36	0	0.0492487	0	2.3979	19.5011	15.0964	8.61159
600256	2017	B07	1.79176	0.011095	60.3	4.02535	0.40285	8.63389	3.05492	24.532	0.18405	0.511216	0.940101	36.36	0	0.0493303	0	2.3979	15.8681	15.0964	8.70168
600256	2018	B07	1.60944	0.034815	70.89	2.70805	0.415976	9.05371	2.18168	24.6015	0.276232	0.511269	0.585823	36.36	0	0.0794092	0	2.3979	17.6045	15.0964	8.65504
600256	2019	B07	1.94591	0.02984	60.33	3.21888	0.360209	9.09662	2.63689	24.6098	0.289277	0.509109	0.088111	40	0	0.100946	0	2.30259	16.4186	15.0964	8.69299
600256	2020	B07	1.94591	0.021586	61.73	4.18965	0.423884	9.08647	2.35555	24.7145	0.294251	0.540841	0.077771	36.36	0	0.128972	0	2.3979	16.6504	15.0964	8.60429
600256	2021	B07	1.60944	0.085137	66.08	4.36945	0.472551	9.56821	0.633424	24.8127	0.436882	0.468817	0.643026	36.36	0	0.108094	0	2.3979	17.084	15.2018	8.69951
600256	2022	B07	1.38629	0.165163	69.4	4.48864	0.512236	10.4611	-1.47221	24.8435	0.979662	0.470392	1.38926	36.36	0	0.130721	0	2.3979	17.7056	15.2018	8.72956
600256	2023	B07	0	0.081958	73.62	4.29046	0.527555	10.4986	-0.664412	24.7934	1.02329	0.451014	0.034783	36.36	0	0.0805743	0	2.3979	17.802	15.2018	8.7774
600283	2011	D44	0	0.024656	75.63	0	0.30436	6.85797	4.04312	21.7937	0.195589	0.563692	-0.041701	33.33	0	0.673491	1	2.19722	15.6389	13.4588	7.44366
600283	2012	D46	0	0.001826	72.91	0	0.281275	6.98427	4.14439	21.9276	0.217018	0.511489	0.183169	33.33	0	0.673491	1	2.19722	16.074	13.7321	7.47986
600283	2013	D46	0	0.002749	70.92	0	0.265621	7.0612	3.43841	22.0025	0.211807	0.504631	0.081754	33.33	0	0.673491	1	2.19722	16.1214	13.7321	7.48941
600283	2014	D46	0	-0.002775	57.28	0	0.157497	7.09128	3.60414	22.1765	0.203058	0.521839	0.094363	33.33	0	0.673491	1	2.19722	16.2773	13.7321	7.5559
600283	2015	D46	0	-0.007843	65.23	0	0.219935	7.03244	1.85356	22.3794	0.169069	0.510858	0.001807	33.33	0	0.673355	1	2.19722	16.6276	13.7321	7.51643
600283	2016	D46	0	0.021072	64.28	0	0.214459	7.0467	2.69419	22.4199	0.152506	0.474606	0.013755	33.33	0	0.673355	1	2.19722	16.6851	13.7321	7.47079
600283	2017	D46	0	0.056043	74.02	0.693147	0.331777	7.17977	2.42701	22.2991	0.190724	0.580017	0.203308	33.33	0	0.849185	1	2.19722	17.0889	13.7321	7.43838
600283	2018	D46	0	0.018384	72.33	0	0.277854	7.24062	1.98717	22.3412	0.216208	0.725432	0.088102	33.33	0	0.758208	1	2.19722	17.4812	13.7321	7.41818
600283	2019	D46	0.693147	0.016189	77.83	1.60944	0.409286	7.31737	1.87968	22.3664	0.230054	0.71512	0.100325	33.33	0	0.758208	1	2.19722	17.7136	13.7321	7.42476
600283	2020	D46	0.693147	0.034075	77.99	2.48491	0.459776	7.4419	1.42594	22.4735	0.240696	0.71732	0.119336	33.33	0	0.758208	1	2.19722	17.7678	13.7321	7.35308
600283	2021	D46	0.693147	0.033607	71.19	2.89037	0.428251	7.55163	1.66881	22.5769	0.25349	0.72859	0.169913	37.5	0	0.758208	1	2.07944	17.6863	13.7321	7.36074
600283	2022	D46	0	0.036721	72.41	2.99573	0.443879	7.7078	1.41711	22.6539	0.275274	0.663219	0.187744	33.33	0	0.579811	1	2.19722	17.8252	13.7429	7.36138
600283	2023	D46	0.693147	0.03877	71.22	2.83321	0.425718	7.87628	2.76996	22.7586	0.305488	0.674984	0.216064	36.36	0	0.579811	1	2.3979	17.8502	13.7429	7.37086
600310	2011	D44	0.693147	0.027893	78.61	2.19722	0.448476	7.87872	2.6303	22.3601	0.46984	0.725801	0.029983	40	0	0.0942241	1	2.30259	14.5899	12.7657	7.91022
600310	2012	D44	0.693147	0.018357	80.61	2.3979	0.4746	8.53184	2.31221	22.7297	0.665943	0.657845	1.03637	40	0	0.0792192	1	2.30259	15.9059	12.7657	7.86211
600310	2013	D44	0.693147	0.008874	78.8	1.79176	0.426425	7.89556	2.03546	22.8295	0.284105	0.601453	-0.436416	44.44	0	0.0489416	1	2.19722	16.1644	13.4588	7.88946
600310	2014	D44	2.30259	-0.000481	77.91	1.94591	0.427186	7.85398	1.87572	22.9492	0.241939	0.601219	-0.049093	33.33	1	0.0626625	1	2.19722	17.2246	13.4588	7.90286
600310	2015	D44	1.94591	0.043143	77.34	2.48491	0.455278	8.39337	1.0924	22.9474	0.387997	0.577091	0.698059	33.33	1	0.0458098	1	2.19722	15.0596	13.4588	7.59438
600310	2016	D44	1.60944	0.023483	68.11	3.91202	0.459197	8.75799	2.28393	23.1216	0.514817	0.553712	0.45174	33.33	1	0.0246289	1	2.19722	13.601	13.4588	7.67508
600310	2017	D44	2.07944	0.008427	77.84	3.46574	0.510539	9.43598	3.35513	23.2691	0.862421	0.584572	0.96539	33.33	1	0.0303186	1	2.19722	14.6247	13.4588	7.68202
600310	2018	D44	1.79176	0.007466	74.96	3.89182	0.511072	9.57864	3.677	23.3908	0.878772	0.57282	0.1648	37.5	1	0.0303186	1	2.07944	14.3317	13.4588	7.80425
600310	2019	D44	1.79176	0.012553	77.75	1.38629	0.396171	10.1979	3.58819	23.4956	1.50783	0.553416	0.92064	33.33	1	0.0257481	1	2.19722	16.1394	13.4588	7.89432
600310	2020	D44	0	0.015898	77.56	3.80666	0.527533	9.86472	2.90372	23.7285	1.0365	0.632722	-0.18175	33.33	1	0.503804	1	2.19722	16.6302	13.4588	7.8736
600310	2021	D44	1.09861	0.004732	69.15	3.04452	0.41856	9.57975	3.32646	23.8047	0.813704	0.612328	-0.089249	33.33	0	0.503804	1	2.19722	17.1665	13.4588	7.88871
600310	2022	D44	0	-0.006965	66.62	2.63906	0.375539	9.61145	3.77024	23.7905	0.805847	0.542604	0.020775	33.33	0	0.503804	1	2.19722	18.1346	13.4588	7.86711
600310	2023	D44	0	0.001387	73.99	2.3979	0.421122	9.57678	4.23228	23.6363	0.83247	0.53662	-0.04124	33.33	0	0.503804	1	2.19722	17.7076	13.4588	7.73237
600333	2011	D45	0	0.029094	63.42	1.94591	0.314809	7.89757	3.24811	21.6781	0.73107	0.543742	0.014804	40	0	0.0077879	1	2.30259	18.1059	13.3047	7.90692
600333	2012	C25	0	0.001327	67.73	0	0.240325	7.82356	4.97214	21.7998	0.624252	0.548544	-0.046356	40	0	0.0077879	1	2.30259	17.7942	13.9978	7.90912
600333	2013	C25	0	0.010786	69.62	1.09861	0.316068	7.79126	2.48629	22.0445	0.523579	0.601811	0.013004	40	0	0.0544182	1	2.30259	17.9503	13.9978	7.97143
600333	2014	C25	0	0.005067	68.07	0	0.243273	7.65312	3.07795	22.205	0.400578	0.54269	-0.06142	40	0	0.0077879	1	2.30259	14.1726	13.9978	7.99867
600333	2015	C25	0	-0.072849	70.23	1.09861	0.315021	7.56127	2.8551	22.2823	0.330851	0.554838	-0.078068	40	0	0.0085674	1	2.30259	15.7326	13.9978	7.97831
600333	2016	D45	0	0.011986	65.13	2.3979	0.351884	7.29993	3.12379	22.3582	0.263441	0.555328	-0.139982	40	0	0.0099716	1	2.30259	16.4002	14.152	7.95507
600333	2017	D45	0.693147	0.010655	69.58	2.30259	0.381716	7.40706	3.37201	22.4104	0.27776	0.609522	0.123651	40	0	0.011738	1	2.30259	17.0348	14.152	7.93737
600333	2018	D45	0.693147	-0.012989	71.59	2.30259	0.395935	7.46369	3.93154	22.451	0.284363	0.615373	0.072231	40	0	0.0134149	1	2.30259	16.3941	13.9978	7.91863
600333	2019	D45	1.94591	0.001759	65.77	0	0.224874	7.56737	3.49558	22.4404	0.309624	0.620261	0.105093	36.36	0	0.023001	1	2.3979	17.7851	13.9978	7.87891
600333	2020	D45	1.94591	0.00342	71.15	0	0.267485	7.46683	3.5726	22.4462	0.27976	0.601919	-0.09861	36.36	0	0.0077879	1	2.3979	17.7675	13.9978	7.83716
600333	2021	D45	1.09861	0.004922	66.59	0	0.231573	7.60301	3.21566	22.4776	0.31576	0.610853	0.149989	36.36	0	0.0101445	1	2.3979	17.2789	13.9978	7.82684
600333	2022	D45	0.693147	-0.016617	66.1	3.21888	0.402527	7.65336	4.00513	22.5251	0.320273	0.607159	0.055294	40	0	0.0077879	1	2.30259	17.0513	13.9978	7.78322
600333	2023	D45	0	-0.010044	71.6	2.99573	0.434202	7.85046	4.40106	22.6521	0.356717	0.611312	0.217473	44.44	0	0.0077879	1	2.19722	16.018	13.9978	7.73936
600339	2011	C25	0	0.012776	74.36	1.79176	0.391629	7.96912	3.7956	22.1863	0.619238	0.413146	0.150792	36.36	0	0.71495	1	2.3979	16.6827	12.8992	7.64492
600339	2012	C26	0	-0.057144	73.05	1.79176	0.376379	8.17331	4.77455	22.1608	0.747818	0.414074	0.302368	36.36	0	0.71495	1	2.3979	15.6733	13.3047	8.2923
600339	2013	C26	0	0.002652	73.55	0.693147	0.324321	8.15058	3.09185	22.0828	0.754426	0.419248	-0.04138	36.36	0	0.71495	1	2.3979	17.1889	13.3047	8.23403
600339	2014	C26	0	-0.050062	71.05	2.19722	0.383296	8.0144	3.69653	22.0929	0.671001	0.413095	-0.14093	36.36	0	0.716127	1	2.3979	16.4785	13.3047	8.19063
600339	2015	C26	0	-0.175652	72.59	2.77259	0.411079	7.75847	3.89547	21.9005	0.537461	0.397075	-0.265428	50	0	0.778998	1	2.07944	16.5213	13.3047	8.18368
600339	2017	B11	1.79176	0.007454	69.58	5.54908	0.559389	10.5644	2.11028	25.2369	0.612757	0.860187	0.092861	33.33	0	0.0256105	1	2.48491	16.9314	16.3412	10.7929
600339	2018	B11	2.3979	0.010351	69.82	5.57973	0.563167	10.6399	0.270776	25.2639	0.633755	0.815766	0.058868	33.33	0	0.329924	1	2.48491	16.619	16.2751	10.7798
600339	2019	B11	1.38629	0.008626	70.97	5.92158	0.590862	10.7578	2.54574	25.2571	0.69354	0.812674	0.109702	36.36	0	0.329924	1	2.3979	17.507	16.1369	10.7459
600339	2020	B11	0.693147	0.008687	72.44	5.88332	0.600381	10.848	2.98087	25.3896	0.709024	0.806522	0.086767	36.36	0	0.329924	1	2.3979	17.2936	16.1101	10.6986
600339	2021	B11	2.07944	0.004472	72.22	5.70044	0.588326	10.979	2.93067	25.3728	0.757237	0.783971	0.129188	33.33	0	0.329924	1	2.19722	16.2857	16.1101	10.661
600339	2022	B11	1.94591	0.00679	71.92	5.4161	0.570538	11.0378	3.35235	25.3967	0.790079	0.776468	0.047071	33.33	0	0.329924	1	2.19722	17.1622	15.9661	10.6335
600339	2023	E48	0	0.006918	80.54	4.70048	0.599419	11.0218	2.79102	25.4014	0.748374	0.774173	-0.038836	33.33	0	0.329924	1	2.19722	17.6851	15.8673	10.5793
600348	2011	B06	0	0.108085	73.77	0.693147	0.333451	10.4828	0.504358	24.0524	2.02188	0.618184	0.81528	33.33	0	0.0105396	1	2.19722	16.7005	13.9978	10.6302
600348	2012	B06	0	0.075614	76.01	1.09861	0.371086	10.8455	2.29333	24.1733	2.40742	0.613611	0.410038	42.86	0	0.009622	1	1.94591	17.2002	14.1591	10.6203
600348	2013	B06	0	0.024416	75.32	1.60944	0.390037	9.84008	1.05451	24.0241	0.892588	0.603886	-0.436416	37.5	0	0.0085537	1	2.07944	16.8891	14.4935	10.5995
600348	2014	B06	0	0.02235	75.32	0	0.301749	9.56577	2.14582	24.1276	0.723108	0.617793	-0.208128	33.33	0	0.0203852	1	2.19722	16.7837	14.7197	10.5753
600348	2015	B06	0	-0.000628	75.41	0.693147	0.338782	9.26083	1.98113	24.24	0.514512	0.662631	-0.18621	33.33	0	0.0512545	1	2.19722	16.73	14.7633	10.5178
600348	2016	B06	1.79176	0.01202	74.36	2.70805	0.441785	9.27111	1.46855	24.456	0.494648	0.625966	0.108961	33.33	0	0.0220106	1	2.19722	18.3032	14.7938	10.4317
600348	2017	B06	1.60944	0.040429	71.59	4.04305	0.495052	9.61083	1.77867	24.4602	0.671293	0.622197	0.503312	33.33	0	0.0220106	1	2.19722	18.8199	14.8125	10.4126
600348	2018	B06	1.79176	0.047456	71.8	3.97029	0.493217	9.73566	0.245042	24.5547	0.741762	0.638794	0.16254	37.5	0	0.0220106	1	2.07944	19.745	14.7938	10.3806
600348	2019	B06	1.09861	0.037622	72.35	4.09434	0.503669	9.70397	0.8048	24.6164	0.686143	0.634935	-0.000788	33.33	0	0.0220106	1	2.19722	18.5737	14.5856	10.3953
600348	2020	B06	1.38629	0.030623	76.17	4.39445	0.549795	9.62525	1.0314	24.7748	0.574519	0.640832	-0.04521	33.33	0	0.0381929	1	2.19722	18.8245	14.8628	10.4052
600348	2021	B06	1.09861	0.068813	70.94	3.73767	0.475174	9.83612	-0.057186	24.9163	0.614456	0.622678	0.218886	33.33	0	0.0628642	1	2.19722	19.0667	14.8593	10.448
600348	2022	B06	0	0.11696	74.43	3.91202	0.515671	9.75996	-0.327382	24.9706	0.514574	0.614454	-0.077991	33.33	0	0.0376129	1	2.19722	18.7434	15.1047	10.4646
600348	2023	B06	0	0.085523	72.5	2.89037	0.442239	9.48244	0.036115	24.994	0.403166	0.602451	-0.186183	33.33	0	0.0351071	1	2.19722	18.871	15.1238	10.5615
600395	2011	B06	0	0.165163	70.51	0.693147	0.311875	8.67408	-3.86451	23.2267	0.727642	0.80125	0.364893	37.5	0	0.833125	1	2.07944	13.6198	14.0387	10.3189
600395	2012	B06	1.09861	0.11675	74.47	3.80666	0.510198	8.73233	0.993705	23.3598	0.601958	0.774699	0.05591	33.33	0	0.701705	1	2.19722	15.6993	14.3461	10.2929
600395	2013	B06	0	0.022445	57.25	4.7185	0.408849	8.39644	0.326869	23.3586	0.414418	0.777799	-0.266243	33.33	0	0.197695	1	2.19722	14.6221	14.1156	10.215
600395	2014	B06	0	0.028015	62.38	3.63759	0.399217	8.46253	0.873701	23.1153	0.471897	0.753842	-0.10527	33.33	0	0.197695	1	2.19722	15.0953	14.1156	10.1154
600395	2015	B06	0	0.002178	67.11	3.82864	0.445235	8.23657	1.3528	23.0619	0.38202	0.750568	-0.213691	33.33	0	0.199752	1	2.19722	14.9698	14.1156	10.0228
600395	2016	B06	0.693147	0.017922	72.03	4.04305	0.496949	8.20949	0.869299	23.1663	0.357864	0.738754	-0.038044	50	0	0.199752	1	1.60944	17.6395	14.1156	9.96871
600395	2017	B06	2.19722	0.072946	69.64	3.21888	0.436768	8.65383	0.06071	23.2269	0.512432	0.723357	0.553645	33.33	0	0.199752	1	2.19722	18.9003	14.1156	9.97632
600395	2018	B06	1.60944	0.07449	73.17	3.73767	0.493186	8.65828	0.07426	23.298	0.480361	0.732623	0.001397	33.33	0	0.199752	1	2.19722	17.9839	14.1156	9.98188
600395	2019	B06	0.693147	0.079441	60.76	4.51086	0.43788	8.68317	-1.15447	23.3859	0.47028	0.74724	0.060401	33.33	0	0.199752	1	2.19722	18.2726	14.1156	9.98856
600395	2020	B06	1.38629	0.054721	67.08	4.8828	0.506447	8.53256	1.26751	23.5773	0.382011	0.7684	0.003618	42.86	0	0.199752	1	1.94591	17.4136	14.1156	10.1378
600395	2021	B06	2.30259	0.067799	67.13	4.93447	0.510591	8.90381	0.922253	23.7438	0.504192	0.766471	0.500629	37.5	0	0.17515	1	2.07944	17.0351	14.1156	10.1529
600395	2022	B06	2.70805	0.088616	66.92	4.72739	0.499044	9.04685	-0.746218	24.1259	0.468599	0.673323	0.217722	33.33	0	0.105362	1	2.19722	18.0485	14.1156	10.1723
600395	2023	B06	0	0.02288	69.2	3.91202	0.467764	8.74365	2.63443	24.286	0.287988	0.644091	-0.206002	33.33	0	0.0876847	1	2.19722	18.1096	14.1156	10.1838
600396	2011	D44	0	0.015417	75.99	0	0.306555	7.9643	5.51468	23.3621	0.238785	0.438482	0.81524	37.5	0	0.761847	1	2.07944	15.4735	13.5924	7.51316
600396	2012	D44	0	0.013624	79.04	0	0.33052	8.00356	4.77729	23.4166	0.2484	0.421385	0.110625	33.33	0	0.761847	1	2.19722	16.9202	13.9895	7.40974
600396	2013	D44	0	0.02559	75.19	0	0.30095	8.20045	3.21963	23.4268	0.297012	0.423234	0.234564	33.33	0	0.761847	1	2.19722	16.1805	13.9895	7.55276
600396	2014	D44	0	0.030523	78.48	0	0.327282	8.25137	2.64795	23.432	0.306352	0.530856	0.04525	42.86	0	0.513057	1	1.94591	14.7462	13.9895	7.44483
600396	2015	D44	0.693147	0.024271	74	0.693147	0.329391	8.53396	1.73863	23.7304	0.35122	0.639211	0.551036	42.86	0	0.960799	1	1.94591	16.28	14.1871	8.14148
600396	2016	D44	0	0.004962	78.02	0.693147	0.359789	8.44442	2.92679	23.7392	0.32322	0.645293	-0.081978	33.33	0	0.960799	1	2.48491	16.0438	14.1871	8.14381
600396	2017	D44	0	-0.048065	75.2	0.693147	0.333797	8.49677	4.01594	23.7353	0.339099	0.638582	0.051688	40	1	0.960799	1	2.30259	16.3819	14.1871	8.13769
600397	2011	B06	0	0.015999	73.43	0	0.286376	7.63188	6.17415	21.5012	0.687473	0.542772	0.262638	33.33	0	0.0138314	1	2.19722	13.7137	12.8992	8.80252
600397	2012	B06	0	0.038308	70.06	0	0.261322	9.62113	1.75822	22.8812	1.93219	0.755075	2.59144	33.33	0	0.61736	1	2.19722	17.2769	13.4588	10.4844
600397	2013	B06	2.07944	0.023914	68.7	0	0.24957	9.6425	-0.25279	22.9507	1.94498	0.661029	0.03932	33.33	0	0.424538	1	2.19722	17.6289	13.9108	10.3992
600397	2014	B06	1.38629	0.007592	67.65	0	0.240132	9.14931	1.97717	22.9448	1.1517	0.673695	-0.389082	33.33	0	0.424538	1	2.19722	17.8928	13.9978	10.1638
600397	2015	B06	0	0.000188	69.25	0	0.252251	8.4921	1.51834	23.1105	0.508973	0.430891	-0.436416	33.33	0	0.0534662	1	2.19722	19.0648	13.9978	9.55733
600397	2016	B06	0	-0.175652	71.67	0	0.254907	8.08929	3.22398	22.7173	0.356847	0.444985	-0.3626	42.86	0	0.0527209	1	1.94591	18.8797	13.9978	9.15884
600397	2017	B06	0	-0.099583	68.1	0	0.236171	8.32602	3.85099	22.6794	0.572963	0.440934	0.266443	50	0	0.0527209	1	1.79176	19.6343	14.1156	9.37263
600397	2019	B06	1.38629	0.001767	57.25	1.94591	0.203577	8.59191	4.40886	22.6122	0.837068	0.42205	0.100092	33.33	0	0.0130844	1	2.19722	17.3339	14.221	9.19207
600397	2020	B06	0.693147	-0.031481	57.25	0	0.114333	8.89617	4.45861	22.7365	1.07843	0.438999	0.368887	42.86	1	0.0313005	1	1.94591	18.1736	14.221	9.1103
600397	2021	B06	0.693147	0.007495	63.7	0	0.208926	9.10971	4.30343	22.7916	1.21871	0.457371	0.234242	33.33	0	0.0706814	1	2.19722	16.4969	14.221	9.0092
600397	2022	B06	1.09861	-0.008431	63.68	0	0.207651	9.06148	5.03184	22.908	1.06146	0.452768	-0.04982	33.33	0	0.0471007	1	2.19722	16.8219	14.221	8.97272
600397	2023	F51	0	-0.01372	61.9	1.09861	0.253372	8.7946	5.73246	22.7897	0.818685	0.4467	-0.229401	33.33	0	0.0278513	1	2.19722	16.6575	14.221	9.02136
600403	2011	B06	0	0.143114	73.14	0	0.292999	8.97935	-1.4779	23.0722	0.965663	0.934021	2.59144	36.36	0	0.0367123	1	2.3979	0	14.221	10.4986
600403	2012	B06	0	0.116647	74.11	2.63906	0.443367	9.19834	-2.63456	23.5294	0.797779	0.915064	0.346979	36.36	0	0.0815361	1	2.3979	16.5467	14.221	10.5291
600403	2013	B06	0	0.075359	72.68	1.60944	0.372757	9.02516	0.043544	23.4599	0.697865	0.920287	-0.12762	33.33	1	0.353469	1	2.48491	15.4603	14.6484	10.6097
600403	2014	B06	0	0.006142	67.66	1.79176	0.338243	8.60211	1.44689	23.5072	0.473198	0.919846	-0.330024	36.36	0	0.372578	1	2.3979	14.2441	14.6484	10.6857
600403	2015	B06	0	-0.091376	62	1.79176	0.286699	8.13693	1.79837	23.4689	0.291228	0.924231	-0.381847	36.36	0	0.371568	1	2.3979	12.8213	14.6484	10.6285
600403	2016	B06	0	-0.137126	65.42	1.60944	0.300514	8.16155	2.19537	23.4021	0.343778	0.920731	0.120396	36.36	0	0.371747	1	2.3979	15.6155	13.8155	10.5735
600403	2018	B06	0	0.036627	67.36	2.63906	0.38444	8.59465	-1.4943	23.5781	0.464988	0.920285	0.150253	36.36	0	0.371747	1	2.3979	17.9505	13.8155	10.4237
600403	2019	B06	0	0.000539	67.31	3.17805	0.41105	8.33784	0.23392	23.6399	0.331463	0.920285	-0.249148	40	0	0.371747	1	2.30259	0	14.4033	10.3154
600403	2020	B06	1.09861	-0.06186	67.92	3.3673	0.421862	8.36232	3.37054	23.6294	0.319399	0.88792	-0.005331	36.36	0	0.371747	1	2.3979	18.8979	14.691	10.2284
600403	2022	B06	1.09861	0.084121	65.66	3.43399	0.417903	8.68196	-0.528534	23.8278	0.391719	0.871336	0.085713	36.36	0	0.367134	1	2.3979	18.3869	14.691	10.162
600403	2023	B06	0	-0.018348	64.88	2.63906	0.360997	8.28611	3.2203	23.7652	0.267548	0.866415	-0.323019	36.36	0	0.367134	1	2.3979	17.4831	14.691	10.1066
600483	2011	C17	0	0.046733	73.69	1.94591	0.397165	8.13211	2.12517	20.9287	1.30131	0.513494	0.345692	36.36	0	0.615498	1	2.3979	14.9086	13.2177	7.8808
600483	2012	C17	0	0.020331	70.72	2.30259	0.391399	7.98604	3.76134	20.904	1.09363	0.457172	-0.149124	36.36	0	0.73692	1	2.3979	15.4242	13.653	7.91462
600483	2013	C17	0	0.020071	75.4	2.30259	0.428346	7.89824	1.09471	20.8496	1.01142	0.451938	-0.110769	36.36	0	0.73692	1	2.3979	16.3207	13.7102	7.86404
600483	2014	D44	0	0.059792	78.56	2.30259	0.456091	8.49277	-0.007819	23.3873	0.434279	0.891058	2.59144	33.33	0	0.0695855	1	2.19722	15.8029	14.4033	8.07589
600483	2015	D44	0	0.077034	78.46	2.48491	0.466501	8.69815	-0.586616	23.4194	0.49065	0.846038	0.232083	33.33	0	0.0512773	1	2.19722	15.8249	14.4033	8.02257
600483	2016	D44	0.693147	0.065287	77.87	3.09104	0.494231	8.57555	-0.401317	23.6108	0.388258	0.83927	-0.111191	33.33	0	0.118411	1	2.19722	15.4398	14.4198	8.00837
600483	2017	D44	0.693147	0.045038	76.17	2.63906	0.454617	8.62528	0.360336	23.7072	0.360583	0.841244	0.068815	33.33	0	0.118411	1	2.19722	16.0167	14.4198	8.06022
600483	2018	D44	0	0.046079	79.47	3.21888	0.512527	8.86721	-0.586775	24.0267	0.398277	0.841244	0.375679	33.33	0	0.118411	1	2.19722	16.7665	14.5087	8.06715
600483	2019	D44	1.38629	0.047865	78.35	3.91202	0.541788	8.92035	0.244318	24.053	0.360737	0.832662	0.063234	33.33	0	0.118411	1	2.19722	15.6741	14.5574	8.00102
600483	2020	D44	1.09861	0.050859	78.16	4.49981	0.572706	8.85519	0.854873	24.2733	0.30464	0.868045	-0.03901	37.5	0	0.132024	1	2.07944	16.7198	14.5574	7.9943
600483	2021	D44	1.38629	0.038715	74.08	5.40717	0.589349	9.04925	1.65003	24.5071	0.30654	0.775223	0.263663	33.33	0	0.140477	1	2.19722	16.2719	14.5574	8.00603
600483	2022	D44	0	0.070859	76.75	5.46383	0.615797	9.10607	1.45611	24.6054	0.309067	0.759169	0.185512	33.33	0	0.140477	1	2.19722	16.8668	14.5574	8.0087
600483	2023	D44	0.693147	0.064442	79.48	5.1358	0.618935	9.1432	0.584701	24.649	0.296208	0.759419	0.026334	33.33	0	0.179298	1	2.19722	16.8555	14.5574	8.07776
600505	2011	D44	0.693147	0.112511	69.07	0	0.258705	6.95457	4.49259	21.1722	0.34093	0.500097	0.084962	33.33	0	0.96665	1	2.70805	0	13.1224	6.90975
600505	2012	D44	0.693147	0.041255	75.9	0	0.307656	7.0727	3.76011	21.3478	0.361415	0.498159	0.119826	38.46	0	0.96665	1	2.56495	0	13.3431	6.91075
600505	2013	D44	0.693147	0.035434	77.99	0	0.323756	7.00066	2.12668	21.3518	0.348849	0.476762	0.051862	38.46	0	0.747943	1	2.56495	0	13.2794	6.90875
600505	2014	D44	0.693147	0.03255	76.84	0	0.31447	7.15171	1.65195	21.3214	0.413235	0.568017	0.169149	38.46	0	0.96665	1	2.56495	14.4225	13.2267	6.94022
600505	2015	D44	0.693147	0.029816	72.63	0	0.281026	7.24875	0.749474	21.5436	0.409277	0.626152	0.096763	38.46	0	0.906947	1	2.56495	15.1084	13.2267	6.91771
600505	2016	D44	1.38629	0.023845	73.85	0	0.290243	7.27042	1.82478	21.6049	0.384422	0.604311	0.07619	38.46	0	0.909091	1	2.56495	15.5914	13.2534	6.9187
600505	2017	D44	1.38629	0.018321	77.03	0.693147	0.352906	7.28981	1.90528	21.6204	0.377917	0.631247	0.02108	33.33	0	0.909091	1	2.48491	15.8595	13.2879	6.88959
600505	2018	D44	1.38629	0.025762	77.68	0	0.320629	7.31278	1.07379	21.8334	0.344568	0.60276	0.027878	38.46	0	0.909091	1	2.56495	15.4401	13.3047	6.83841
600505	2019	D44	0.693147	0.014078	78.73	0.693147	0.366037	7.32034	2.64988	21.9815	0.289404	0.618028	0.00317	38.46	0	0.909091	1	2.56495	15.4286	13.3047	6.79347
600505	2020	D44	0.693147	0.010846	74.03	0	0.290753	7.34775	2.48167	22.1048	0.256499	0.589415	0.014276	38.46	0	0.909091	1	2.56495	15.4395	13.3375	6.76619
600505	2021	D44	0.693147	0.010977	72.8	0.693147	0.318981	7.4778	3.29784	22.2063	0.257887	0.584956	0.124296	33.33	0	0.909091	1	2.48491	16.6543	13.3375	6.74759
600505	2022	D44	1.09861	0.010093	70.4	1.09861	0.32218	7.41472	3.46697	22.2561	0.283965	0.577248	0.186476	38.46	0	0.909091	1	2.56495	15.957	13.3375	6.7178
600505	2023	D44	0	-0.015113	77.19	2.56495	0.454394	7.50856	4.14165	22.203	0.311343	0.579495	0.094686	38.46	0	0.909091	1	2.56495	15.324	13.3847	6.68211
600508	2011	B06	0	0.147404	74.31	3.3322	0.485085	8.95844	0.493442	23.07	1.03718	0.65079	0.137929	36.36	1	0.0123511	1	2.3979	16.8715	13.1224	9.99989
600508	2012	B06	0	0.086005	61.03	3.3673	0.37781	8.88856	0.081085	23.1479	0.894104	0.662418	-0.035478	36.36	1	0.0197009	1	2.3979	14.6602	13.3047	9.98948
600508	2013	B06	0	0.011078	68.43	3.09104	0.415867	8.71069	1.4374	23.2972	0.693088	0.648237	-0.129793	40	0	0.0123511	1	2.30259	15.9128	13.3847	9.9703
600508	2014	B06	1.09861	0.001162	57.25	3.3673	0.324706	8.43832	1.58851	23.3649	0.467841	0.641347	-0.249304	33.33	0	0.0123511	1	2.19722	15.4963	13.3847	9.92451
600508	2015	B06	0	-0.002147	63.61	2.56495	0.348041	8.23075	1.29436	23.3385	0.358074	0.648622	-0.219038	37.5	0	0.0123511	1	2.07944	14.613	13.3847	9.90858
600508	2016	B06	1.60944	0.029893	67.42	2.89037	0.398213	8.32245	0.631127	23.3616	0.374517	0.658003	0.044179	40	0	0.0129301	1	1.60944	15.7961	13.3847	9.80632
600508	2017	B06	0	0.022313	74.09	2.94444	0.453328	8.53805	1.2019	23.3819	0.448163	0.664597	0.222902	40	1	0.0123511	1	1.60944	14.6164	13.3847	9.70327
600508	2018	B06	1.09861	0.039916	78.49	1.09861	0.388171	8.64356	1.107	23.4228	0.469933	0.66609	0.081327	33.33	0	0.0173455	1	1.79176	18.6242	13.3847	9.61634
600508	2020	B06	0	0.035967	81.02	0.693147	0.385659	8.56242	1.35704	23.5411	0.45839	0.659083	0.004142	33.33	0	0.0123511	1	1.79176	17.482	13.3847	9.4597
600508	2021	B06	0	0.023769	68.18	1.09861	0.305604	8.84298	1.16075	23.5971	0.589701	0.677893	0.326852	33.33	0	0.019064	1	1.79176	17.8542	13.3847	9.56794
600508	2022	B06	0	0.092978	68.53	1.94591	0.359651	9.07376	-1.86022	23.6855	0.682084	0.670221	0.243993	33.33	0	0.0207675	1	1.94591	15.3498	13.3847	9.54094
600508	2023	B06	0	0.049784	74.05	1.79176	0.391775	8.91662	0.305885	23.7159	0.558974	0.69875	-0.131092	33.33	0	0.0460951	1	1.79176	15.5693	13.3847	9.49597
600509	2011	D44	0	0.052525	72.04	0	0.277958	7.85349	4.62035	22.7369	0.315352	0.49671	0.275807	36.36	0	0.0114929	1	2.3979	17.2363	13.8155	8.63284
600509	2012	D44	0	0.031248	73.3	0	0.286418	8.09405	4.18515	22.9312	0.351872	0.527982	0.216757	36.36	0	0.0227368	1	2.3979	17.6069	14.3461	8.43988
600509	2013	D44	0	0.027213	70.52	1.38629	0.340092	8.11862	0.984903	23.1454	0.305149	0.595683	0.064815	36.36	0	0.120285	1	2.3979	17.5706	14.3461	8.43055
600509	2014	D44	1.38629	0.02809	72.46	0.693147	0.317495	8.12766	2.21295	23.3832	0.278426	0.500941	0.145278	33.33	0	0.120285	1	2.48491	17.9444	14.4033	8.48591
600509	2015	D44	0.693147	0.019816	74.67	1.38629	0.372353	7.99477	2.03991	23.5741	0.220528	0.499972	-0.02107	36.36	0	0.120221	1	2.3979	17.8342	14.4033	8.4659
600509	2016	D44	1.38629	0.016724	74.06	0	0.291403	8.00693	2.60295	23.689	0.198094	0.50103	0.043648	36.36	0	0.120221	1	2.3979	17.8702	14.4033	8.44699
600509	2017	D44	1.79176	0.008607	74.82	1.60944	0.384979	8.00915	3.22619	23.6913	0.218092	0.576921	0.165509	36.36	0	0.363187	1	2.3979	17.9698	14.4033	8.42332
600509	2018	D44	1.09861	0.001824	74.85	2.70805	0.444941	8.19577	2.26728	23.7884	0.242393	0.567211	0.169438	36.36	0	0.363187	1	2.3979	17.8878	14.4033	8.23695
600509	2019	D44	1.79176	-0.021499	72.2	3.04452	0.440812	8.23693	2.85569	23.7325	0.234681	0.550736	-0.012428	36.36	1	0.363187	1	2.3979	17.9283	14.4033	7.83834
600509	2020	D44	1.09861	0.004587	71.34	4.14313	0.496048	8.22365	2.8827	23.8113	0.225599	0.54087	0.000304	40	1	0.363187	1	2.30259	17.6945	14.4033	7.78239
600509	2021	D44	0.693147	-0.00428	70.91	3.73767	0.469812	8.5538	3.34063	23.8055	0.323039	0.487171	0.443092	33.33	0	0.0551143	1	2.19722	17.6148	14.4833	8.09407
600509	2022	D44	0.693147	-0.012646	69.85	3.63759	0.455369	8.71314	3.78528	23.8056	0.373366	0.473588	0.152523	33.33	0	0.0551143	1	2.19722	17.8378	14.4833	8.01731
600509	2023	D44	0	0.02118	70.21	3.21888	0.43764	8.8373	2.40976	23.8797	0.419561	0.435234	0.167659	33.33	0	0.104431	1	2.19722	16.3478	14.581	8.05928
600546	2012	F51	0	0.03529	78.31	1.60944	0.414416	11.0675	5.29002	24.5374	2.24879	0.747062	0.367643	36.36	0	0.085511	1	2.3979	15.744	14.4452	9.52215
600546	2013	F51	0.693147	0.015506	80.61	2.94444	0.504349	10.9879	3.6393	24.5529	1.7799	0.670296	-0.147567	36.36	0	0.0421596	1	2.3979	16.7265	14.5875	9.51974
600546	2014	F51	0.693147	-0.033898	80.02	0	0.334928	10.723	3.51738	24.5902	1.3477	0.590694	-0.222442	41.67	0	0.0107893	1	2.48491	15.7897	14.7953	9.51974
600546	2015	F51	0	-0.04607	77.05	3.29584	0.491168	10.2137	3.15124	24.645	0.805696	0.619373	-0.373872	36.36	0	0.0334292	1	2.3979	15.6286	14.7953	9.57762
600546	2017	F51	1.38629	0.023977	72.56	3.63759	0.479342	10.2091	1.70703	24.5497	0.902114	0.654547	-0.167266	36.36	0	0.0272402	1	2.3979	16.4634	14.7953	9.57366
600546	2018	F51	1.09861	0.029349	71.26	3.91202	0.484489	10.1093	1.93419	24.6014	0.792775	0.679647	-0.068257	36.36	0	0.0480869	1	2.3979	16.095	14.7465	9.53546
600546	2019	F51	1.09861	0.034504	73.71	3.82864	0.499633	10.0582	2.60808	24.4901	0.82242	0.716045	-0.012731	36.36	0	0.0665921	1	2.3979	16.4057	14.7953	9.49912
600546	2020	F51	1.60944	0.022444	75.9	4.31749	0.542872	9.99923	2.35103	24.4149	0.84994	0.647528	-0.059354	36.36	0	0.0220326	1	2.3979	16.8152	14.7594	9.50316
600546	2021	F51	2.19722	0.165163	70.03	3.55535	0.465884	10.3091	-3.77715	24.5514	1.11477	0.629774	0.356602	36.36	0	0.0084104	1	2.3979	17.0643	14.7594	9.5922
600546	2022	F51	0.693147	0.165163	68.62	4.21951	0.495325	10.2673	-3.86451	24.536	1.01675	0.654046	-0.03461	36.36	0	0.0389411	1	2.3979	17.1835	14.7594	9.58535
600546	2023	B06	0	0.157767	70.93	3.66356	0.477272	9.98853	0.201478	24.4275	0.867099	0.686553	-0.194429	36.36	0	0.0728874	1	2.3979	16.8638	14.7594	9.5763
600578	2011	D44	0	0.029452	77.17	2.3979	0.448207	8.13708	3.33631	23.1528	0.300912	0.767489	0.190174	33.33	0	0.510803	1	2.19722	17.0166	13.4588	7.32712
600578	2012	D44	0	0.070013	76.6	3.61092	0.513019	8.9136	2.6868	24.0767	0.339646	0.896578	2.25312	33.33	0	0.0977097	1	2.19722	16.5957	13.4588	7.82405
600578	2013	D44	0	0.096431	81.42	3.66356	0.555827	8.92755	-1.27912	24.1537	0.338554	0.854949	-0.001065	33.33	0	0.148017	1	2.19722	16.186	13.7953	7.814
600578	2014	D44	0	0.081304	74.39	3.93183	0.513939	9.03767	0.062118	24.4125	0.329928	0.791581	0.287267	33.33	0	0.148017	1	2.19722	18.2121	13.7953	8.03754
600578	2019	D44	0.693147	0.021955	81.55	5.31321	0.642027	9.16634	2.39855	25.0613	0.243372	0.884459	0.452391	33.33	0	0.557072	1	2.19722	17.8754	13.7953	8.65469
600578	2020	D44	1.09861	0.022379	82.83	5.87493	0.682947	9.20679	2.17262	25.1146	0.255428	0.882163	0.089982	33.33	0	0.557072	1	2.19722	18.0456	13.7321	8.64699
600578	2021	D44	0.693147	-0.0474	73.56	6.14633	0.619706	9.33308	3.66303	25.1377	0.272215	0.875968	0.106457	37.5	0	0.557072	1	2.07944	18.1208	13.7321	8.59471
600578	2022	D44	0	0.011092	73.07	6.39359	0.633487	9.63618	2.78147	25.1623	0.364399	0.885567	0.370932	33.33	0	0.557072	1	2.19722	18.3393	13.7321	8.62551
600578	2023	D44	0	0.012427	74.14	5.52943	0.594678	9.68753	3.0102	25.2227	0.376444	0.870404	0.078478	33.33	0	0.0965717	1	2.19722	18.0288	13.7429	8.60703
600583	2011	B11	0	0.010141	76.2	4.62497	0.561228	8.6641	2.61763	23.6564	0.402354	0.607325	0.034578	42.86	0	0.155031	1	1.94591	17.4604	13.9978	9.0993
600583	2012	B07	0	0.043792	74.87	4.68213	0.556215	9.17016	3.14549	23.7372	0.632539	0.617052	0.676892	42.86	0	0.155031	1	1.94591	18.3529	14.358	9.05252
600583	2013	B07	0	0.113553	74.72	4.85981	0.569658	9.59903	-0.228909	24.0592	0.83922	0.620258	0.642507	42.86	0	0.129604	1	1.94591	18.7239	14.604	8.98206
600583	2014	B11	0	0.144193	75.64	5.33272	0.604987	9.6275	-1.50719	24.162	0.74365	0.597772	0.083197	42.86	0	0.129604	1	1.94591	19.3188	14.604	9.0216
600583	2015	B11	0	0.108971	75.89	5.27811	0.6015	9.29093	-1.96502	24.1714	0.517698	0.67318	-0.264617	50	0	0.129555	1	1.79176	19.4619	14.784	9.03777
600583	2016	B11	0	0.042868	75.47	5.29832	0.594654	9.05853	-0.985239	24.1181	0.391539	0.676053	-0.259841	42.86	0	0.129555	1	1.94591	20.7815	14.5087	8.97588
600583	2017	B11	0.693147	0.016824	76.63	5.64191	0.620818	8.88783	0.253992	24.0695	0.352278	0.676053	-0.145029	42.86	0	0.129555	1	1.94591	18.7453	14.5087	8.96329
600583	2018	B11	0.693147	0.002727	77.6	5.48894	0.619109	9.02879	1.24096	24.1294	0.377559	0.657335	0.077989	42.86	1	0.137591	1	1.94591	19.1058	14.5087	8.96801
600583	2019	B11	0	0.000924	82.09	5.51745	0.656009	9.28253	1.80613	24.1845	0.474485	0.685271	0.331002	42.86	0	0.137591	1	1.94591	18.7247	14.5574	8.96265
600583	2020	B11	1.09861	0.011223	79.96	6.03309	0.668163	9.51646	0.049928	24.2283	0.54845	0.659521	0.214283	42.86	0	0.137591	1	1.94591	18.9893	14.5431	8.97398
600583	2021	B11	1.09861	0.010951	75.94	6.33505	0.652938	9.57886	-0.302649	24.2687	0.582767	0.652557	0.10821	42.86	0	0.137591	1	1.94591	18.9742	14.7116	8.97879
600583	2023	B11	0	0.037963	82.57	5.49306	0.661061	9.94509	-1.03142	24.4903	0.716074	0.663894	0.047471	50	1	0.0890948	1	1.79176	18.128	14.7093	9.18564
600617	2014	D45	1.79176	0.035208	70.81	0	0.267028	8.79508	3.47293	23.3785	0.439988	0.757797	0.252526	36.36	0	0.4804	1	2.3979	13.6789	14.4574	7.10661
600617	2015	D45	1.79176	0.034028	69.04	0	0.252965	8.8329	1.32198	23.5757	0.428692	0.731203	0.229254	36.36	0	0.4804	1	2.3979	14.4331	13.2534	7.38647
600617	2016	D45	1.60944	0.017879	71.54	0	0.271579	8.65085	3.18514	23.7935	0.355699	0.729833	0.031898	36.36	0	0.4804	1	2.3979	15.4035	14.5574	8.03398
600617	2017	D45	1.60944	-0.00323	73.64	0.693147	0.324619	8.90451	3.44779	23.9698	0.407011	0.713023	0.382651	36.36	0	0.4804	1	2.3979	18.625	14.771	8.57168
600617	2018	D45	2.3979	0.000902	74.05	2.3979	0.421562	8.99802	3.57129	24.0851	0.408453	0.704394	0.154169	36.36	0	0.4804	1	2.3979	18.9919	14.771	8.58747
600617	2019	D45	2.3979	-0.002141	71.6	2.77259	0.422529	8.96013	4.08238	24.108	0.37364	0.671996	-0.021349	36.36	0	0.4804	1	2.3979	19.4693	14.771	8.61722
600617	2020	D45	1.09861	-0.034086	71.04	1.38629	0.339901	8.92806	4.47039	24.0507	0.360819	0.666254	-0.050216	36.36	0	0.4804	1	2.3979	19.2244	14.771	8.39254
600617	2021	D45	0.693147	-0.003183	68.41	2.89037	0.403713	9.02569	3.1405	24.204	0.394234	0.644895	0.217676	36.36	0	0.215026	1	2.3979	19.4329	14.771	8.50066
600617	2022	D45	0.693147	-0.002811	69.63	2.30259	0.381167	9.1921	4.04074	24.16	0.485725	0.61131	0.224506	36.36	0	0.215026	1	2.3979	19.3815	14.8451	8.66751
600617	2023	D45	0	0.001989	68.47	1.60944	0.334359	9.30184	3.66626	24.0886	0.570906	0.599072	0.113994	40	0	0.199354	1	2.30259	19.3877	14.8451	8.70979
600635	2011	N78	0	0.065801	77.48	2.48491	0.457973	8.83235	3.73118	23.0177	0.368595	0.300829	0.023301	33.33	0	0.407714	0	2.19722	16.8239	13.8155	4.2485
600635	2012	D45	0	0.037656	72.04	0	0.276915	8.09257	3.15973	23.092	0.355268	0.302614	0.012003	33.33	0	0.407714	0	2.19722	17.0034	13.8155	10.2234
600635	2013	D45	0	0.029225	75.25	1.60944	0.389821	8.14293	2.07699	23.0991	0.361322	0.303297	0.056749	33.33	0	0.407714	0	2.19722	16.8028	14.1871	10.084
600635	2014	D45	0	0.032451	67.89	0	0.243771	8.2139	1.67405	23.2333	0.358195	0.308888	0.066325	33.33	0	0.407714	0	2.19722	16.5118	14.2538	9.90823
600635	2015	D45	2.89037	0.039782	68.55	0.693147	0.287431	8.29605	1.43491	23.3969	0.337391	0.302994	0.094357	36.36	0	0.406075	0	2.3979	16.1631	14.2538	9.82515
600635	2016	D45	2.83321	0.039802	72.69	2.56495	0.422701	8.5098	0.838431	23.5772	0.279039	0.414742	-0.017113	36.36	0	0.96665	0	2.3979	16.385	14.7989	7.66482
600635	2017	D45	2.3979	0.029161	74.25	2.83321	0.448977	8.5367	1.12518	23.7555	0.241584	0.435782	0.035702	38.46	0	0.928333	0	2.56495	15.5145	14.7722	7.68478
600635	2018	D45	2.30259	0.020282	75.03	2.48491	0.435429	8.54233	2.45071	23.7956	0.23345	0.429858	0.073793	38.46	0	0.928074	0	2.56495	16.5567	14.9271	8.07371
600635	2019	D45	1.60944	0.028694	78.21	2.70805	0.473364	8.62806	1.89769	23.8397	0.247286	0.422271	0.10484	38.46	0	0.928074	0	2.56495	16.8425	14.9354	8.0229
600635	2020	D45	0.693147	0.025736	64.3	2.83321	0.370146	8.49447	2.66086	23.8854	0.207123	0.422697	-0.123917	33.33	0	0.928074	0	2.19722	16.7087	14.9122	7.99396
600635	2021	D45	0	0.016444	80.02	3.09104	0.507788	8.60375	2.45678	23.9044	0.227167	0.420672	0.132621	33.33	0	0.927988	0	2.19722	17.1134	14.9017	8.01301
600635	2022	D45	0.693147	-0.010662	80.78	2.70805	0.490904	8.66893	2.9886	23.8838	0.242079	0.421476	0.064771	40	0	0.927988	0	2.30259	17.2916	14.9266	7.99834
600635	2023	D45	0	0.013083	80.73	1.79176	0.441964	8.75806	2.70292	23.8515	0.271558	0.419165	0.09258	44.44	0	0.927988	0	2.19722	17.2349	14.9398	7.9645
600642	2011	D44	0	0.054599	74.44	3.78419	0.504372	9.77238	1.20949	24.2858	0.64202	0.552709	0.197757	36.36	0	0.0273505	1	2.3979	17.9017	13.4	7.56528
600642	2012	D45	0	0.060355	74.82	2.83321	0.455667	9.8211	0.415163	24.3507	0.661964	0.54418	0.056087	36.36	0	0.0239081	1	2.3979	17.7279	14.0466	7.54062
600642	2013	D45	1.09861	0.083698	72.45	3.09104	0.452712	9.88716	-0.83292	24.4467	0.651591	0.558318	0.067477	36.36	0	0.0239081	1	2.3979	18.0839	14.0225	7.55799
600642	2014	D45	1.09861	0.06478	74.7	2.07944	0.413725	9.86536	-1.12519	24.4723	0.605752	0.556946	-0.013128	36.36	0	0.0239081	1	2.3979	18.2333	14.0466	7.58832
600642	2015	D45	0	0.054486	67.82	4.07754	0.46815	9.91464	-0.523263	24.6661	0.594875	0.602771	0.127582	36.36	0	0.0584908	1	2.3979	18.2515	14.123	7.7424
600642	2016	D45	0	0.059131	74.47	4.20469	0.527969	9.83993	-0.014956	24.7062	0.527546	0.609177	-0.031068	36.36	0	0.060051	1	2.3979	18.9195	14.2008	7.77444
600642	2017	D45	1.38629	0.040572	71.58	4.40672	0.514911	9.98943	0.646191	24.7131	0.601622	0.613367	0.16734	36.36	0	0.0736128	1	2.3979	18.45	14.221	7.82684
600642	2018	D45	1.38629	0.04164	72.75	3.82864	0.49255	10.0718	0.624175	24.812	0.637084	0.639527	0.117801	36.36	0	0.0979845	1	2.3979	18.8655	14.352	7.8462
600642	2019	D45	0	0.044292	72.8	4.55388	0.532872	10.1026	0.066226	24.9419	0.608767	0.717163	0.072335	36.36	0	0.0932245	1	2.3979	17.9286	14.4986	7.8808
600642	2020	D45	0	0.042151	78.85	4.61512	0.583864	9.38443	0.74267	25.0579	0.273274	0.731479	-0.436416	36.36	0	0.186734	1	2.3979	17.9504	14.5527	7.87017
600642	2021	D44	0	0.021407	71.72	5.55683	0.577695	9.6265	1.8895	25.219	0.305093	0.702241	0.284335	36.36	0	0.187014	1	2.3979	18.2539	14.6397	7.87702
600642	2022	D44	0	0.011695	72.43	5.09987	0.557582	9.69451	2.25692	25.222	0.314252	0.703068	0.11379	36.36	0	0.187014	1	2.3979	18.6984	14.6699	7.88608
600642	2023	D44	0	0.045289	71.88	3.95124	0.492653	9.69994	1.18925	25.2688	0.316569	0.707176	0.033643	36.36	0	0.176663	1	2.3979	19.1145	14.6742	7.87017
600644	2011	D44	0	0.024697	74.61	1.79176	0.394439	7.95711	3.99678	22.0488	0.56725	0.324852	0.177576	36.36	0	0.931272	0	2.3979	16.5264	13.4588	8.66077
600644	2012	D44	0	-0.009234	78.75	0	0.326627	7.59741	5.70735	22.0197	0.390858	0.323863	-0.30781	36.36	0	0.931272	0	2.3979	15.7881	13.7747	8.62533
600644	2013	D44	0.693147	-0.175652	76.04	0	0.292137	7.61186	4.93353	21.8351	0.436875	0.369762	0.008654	45.45	0	0.96665	0	2.3979	15.8759	13.7747	8.55929
600644	2014	D44	1.38629	-0.175652	72.32	0.693147	0.269202	7.81799	1.93773	21.7022	0.540116	0.598152	0.052715	36.36	0	0.767048	0	2.3979	14.7165	13.7747	8.40514
600644	2016	D44	1.79176	0.090668	74.94	0	0.303538	7.91411	1.15349	21.6553	0.76856	0.613042	0.151478	36.36	0	0.767048	0	2.3979	15.76	13.7747	8.18563
600644	2017	D44	2.30259	0.020097	79.09	0	0.331369	7.97542	2.16955	21.8168	0.745376	0.668608	0.080453	36.36	0	0.767048	0	2.3979	14.9776	13.7747	8.13094
600644	2018	D44	2.83321	0.026761	77.61	0	0.320146	7.98171	2.33324	21.9324	0.685151	0.665602	0.054119	36.36	0	0.767048	0	2.3979	15.8888	13.981	8.10228
600644	2019	D44	2.83321	0.027577	79.58	0	0.335764	7.9676	2.25274	22.0536	0.623374	0.662385	0.024357	40	0	0.767048	0	2.30259	15.0096	13.981	8.05007
600644	2020	D44	1.79176	0.028769	77.98	0.693147	0.361143	7.98964	1.74214	22.1093	0.588913	0.660315	0.030589	40	0	0.767048	0	2.30259	15.4684	13.981	8.03041
600644	2021	D44	1.94591	0.030465	72.45	1.09861	0.339801	8.0792	1.8393	22.1093	0.642941	0.654438	0.122182	36.36	0	0.767048	0	2.3979	15.0719	13.981	8.02617
600644	2022	D44	1.38629	0.021318	70.92	0	0.266923	8.18801	3.40816	22.126	0.712279	0.656222	0.117202	36.36	0	0.767048	0	2.3979	15.7219	13.981	8.0047
600644	2023	D44	0	0.006314	73.38	1.94591	0.391882	8.23207	2.90375	22.1437	0.727714	0.66086	0.039373	36.36	0	0.767048	0	2.3979	15.3029	13.981	7.95472
600674	2011	D44	0	0.034759	78.57	2.70805	0.476633	7.25844	3.35212	23.3255	0.098038	0.708776	0.051386	36.36	0	0.0554262	1	2.3979	15.0174	13.3047	6.54535
600674	2012	D44	0	0.031955	82.05	2.94444	0.516877	7.22899	3.22148	23.4771	0.077894	0.658314	-0.012082	36.36	0	0.0510394	1	2.3979	15.7293	13.1224	6.80572
600674	2013	D44	0	0.086468	78.53	2.83321	0.486801	7.25475	1.90572	23.5693	0.069746	0.695661	0.009645	36.36	0	0.102886	1	2.3979	14.9108	13.1224	6.83411
600674	2014	D44	0	0.165163	78.42	2.07944	0.451323	7.2255	0.135397	23.7905	0.064925	0.631256	-0.039472	40	0	0.0945519	1	2.30259	13.6621	13.7102	6.81454
600674	2015	D44	0.693147	0.165163	69.45	2.07944	0.379609	7.25325	-0.761729	23.9102	0.064925	0.628612	0.01253	33.33	0	0.0846504	1	2.48491	13.1614	13.7321	6.79682
600674	2016	D44	1.09861	0.139127	76.18	3.46574	0.506592	7.16528	-0.582492	24.0125	0.064925	0.630544	-0.103258	36.36	0	0.084563	1	2.3979	13.8165	13.7321	6.78106
600674	2017	D44	2.07944	0.118165	78.48	3.21888	0.509762	6.96093	0.477321	24.0914	0.064925	0.686189	-0.201435	36.36	0	0.0887823	1	2.3979	16.902	13.7321	6.73934
600674	2018	D44	0.693147	0.118079	79.2	3.95124	0.555574	7.097	0.912104	24.1904	0.064925	0.720469	0.079981	36.36	0	0.136532	1	2.3979	16.2967	13.7747	6.38012
600674	2019	D44	1.38629	0.085978	77.91	4.15888	0.554512	7.08097	-0.323849	24.3464	0.064925	0.768015	-0.029205	40	0	0.222296	1	2.30259	14.2542	14.1007	6.41673
600674	2020	D44	0.693147	0.081488	82.91	4.09434	0.590154	7.01056	0.110819	24.4448	0.064925	0.825214	0.229967	36.36	0	0.263103	1	2.3979	14.9865	14.2979	7.34923
600674	2021	D44	0	0.069845	74.78	4.64439	0.555263	7.18476	0.445373	24.6042	0.064925	0.784194	0.225205	36.36	0	0.207378	1	2.3979	15.6953	14.2979	7.33824
600674	2022	D44	0	0.069244	73.14	4.91998	0.557368	7.28338	1.27625	24.7254	0.064925	0.780335	0.124339	36.36	0	0.204228	1	2.3979	15.277	14.4678	7.31122
600674	2023	D44	0	0.078344	71.96	4.34381	0.517114	7.33452	1.80355	24.8235	0.064925	0.768133	0.04361	36.36	0	0.204228	1	2.3979	0	14.4678	7.28207
600681	2013	E50	0	-0.031774	66.98	0	0.23208	6.7685	6.27019	19.6337	0.460322	0.338152	-0.09135	33.33	0	0.319877	0	2.19722	0	12.8992	5.0876
600681	2014	E50	0	0.017861	60.66	0	0.185641	6.51688	6.27019	19.6337	0.342549	0.360021	-0.234742	37.5	0	0.319611	0	2.07944	0	13.3047	4.99043
600681	2015	E50	0	-0.023731	62.38	0	0.19631	6.09882	6.27019	19.6337	0.093869	0.356792	-0.436416	33.33	0	0.235627	0	2.19722	0	13.3047	4.85203
600681	2016	D45	0	0.165163	57.57	1.94591	0.281358	8.05757	-0.580213	21.9545	0.655499	0.834147	2.59144	42.86	1	0.362122	0	1.94591	13.3413	13.8643	7.21818
600681	2017	D45	0.693147	0.165163	61.6	0	0.203404	8.39439	-3.86451	22.6767	0.567325	0.817894	0.728197	50	1	0.362043	0	1.60944	15.1196	13.8643	7.68754
600681	2018	D45	1.38629	0.126749	69.26	1.79176	0.359338	8.68182	-1.66143	22.9088	0.596014	0.77388	0.598954	42.86	1	0.362043	0	1.94591	17.4083	14.1156	7.82084
600681	2019	D45	0.693147	0.082105	69.75	1.79176	0.360078	8.67519	-1.80702	22.9367	0.541119	0.749316	0.027141	42.86	0	0.380749	0	1.94591	17.9979	14.221	7.74327
600681	2020	D45	0	0.060934	67.78	3.09104	0.414229	8.53609	-0.311426	22.8044	0.50064	0.74688	-0.12	42.86	0	0.380156	0	1.94591	17.5332	14.221	7.51425
600681	2021	D45	0.693147	0.068632	71.59	0.693147	0.313466	8.59463	-1.56141	22.8215	0.572155	0.820386	0.076543	42.86	1	0.380156	0	1.94591	17.4146	14.221	7.55956
600681	2022	D45	0	0.050855	71.01	1.09861	0.329856	8.64492	0.915576	22.7807	0.627085	0.778594	0.083251	42.86	1	0.35402	0	1.94591	17.7098	14.221	7.6024
600681	2023	D45	0.693147	0.049253	70.7	0	0.267144	8.67853	0.459996	22.7865	0.665525	0.737287	0.042662	42.86	1	0.346176	0	1.94591	18.5794	14.221	7.59388
600725	2011	C26	0	0.005449	63.32	0	0.205781	9.03064	5.04181	23.3724	0.654392	0.616336	0.328604	33.33	0	0.393422	1	2.19722	15.5436	14.152	8.13094
600725	2012	C25	0	-0.093407	69.68	1.09861	0.309236	8.72423	6.16666	23.4666	0.480939	0.604262	-0.184658	33.33	0	0.394197	1	2.19722	16.2513	14.2855	8.68963
600725	2013	C25	0	7e-05	71.38	1.09861	0.329218	8.97158	3.70823	23.3314	0.56642	0.606471	0.186972	33.33	0	0.394197	1	2.19722	15.4364	14.2855	8.21582
600725	2014	C25	0	-0.098114	71.76	0	0.265183	8.70548	3.84336	23.2597	0.502574	0.607236	-0.218379	33.33	1	0.394197	1	2.19722	16.9298	14.2855	8.48797
600725	2015	C25	0	-0.175652	74.19	2.56495	0.406409	7.99034	4.06724	22.7906	0.271776	0.619081	-0.436416	33.33	1	0.396134	1	2.19722	15.8172	14.2855	8.38845
600725	2021	C25	1.09861	0.03465	66	0	0.228997	9.8661	4.4524	20.0142	2.63204	0.467312	0.233909	33.33	0	0.146662	1	2.19722	9.69234	12.6115	4.90527
600725	2022	C25	0.693147	0.046028	63.88	0	0.21305	9.40787	4.45891	19.9528	2.42724	0.462966	-0.317101	37.5	0	0.146662	1	2.07944	10.9407	12.6443	4.89035
600725	2023	F51	0	0.010788	69.37	0	0.253942	9.13223	6.27019	20.0133	1.88263	0.463184	-0.224727	33.33	0	0.146662	1	2.19722	13.7835	12.6443	4.85981
600726	2011	D44	0	0.00222	74.06	2.19722	0.410737	8.67994	5.09504	23.8169	0.440178	0.472731	0.184838	33.33	0	0.0302183	1	2.70805	18.296	14.5087	9.51724
600726	2012	D44	0	-0.019797	69.21	2.94444	0.41183	8.76508	4.68075	23.8632	0.473578	0.471467	0.102612	33.33	0	0.0302183	1	2.70805	17.5624	14.5087	9.6416
600726	2013	D44	0	0.002182	65.67	3.04452	0.390894	8.7213	3.15633	23.8823	0.438422	0.475371	-0.046556	33.33	0	0.0302183	1	2.70805	17.9628	14.8088	9.60965
600726	2014	D44	0	0.006675	70.79	2.07944	0.378767	8.70199	3.00951	23.8936	0.415056	0.47671	-0.039904	33.33	0	0.0302183	1	2.56495	18.003	14.8088	9.47247
600726	2015	D44	0	0.001143	66.09	2.63906	0.371921	8.63226	2.32453	23.9233	0.380601	0.473863	-0.063957	33.33	0	0.0302183	1	2.19722	18.4001	14.8451	9.54445
600726	2016	D44	0	0.006891	74.62	3.3673	0.479604	8.5494	2.98281	23.9601	0.345412	0.475873	-0.061703	33.33	0	0.0302183	1	2.19722	16.8765	14.8451	9.50978
600726	2017	D44	0	-0.047389	73.03	3.21888	0.455106	8.60303	4.27895	23.9576	0.357253	0.475259	0.051997	33.33	1	0.0302183	1	2.19722	17.8611	14.8451	9.36315
600726	2018	D44	1.09861	-0.034888	69.38	3.3673	0.435286	8.69764	3.66369	23.9474	0.388207	0.477204	0.079787	33.33	0	0.0302183	1	2.19722	17.5592	14.7672	9.30492
600726	2020	D44	1.09861	-0.050378	73.62	2.3979	0.41457	8.83305	4.25382	23.8467	0.459851	0.480823	-0.014523	33.33	0	0.0302183	1	2.19722	17.3676	14.7672	9.17813
600726	2021	D44	1.09861	-0.137798	67.07	3.13549	0.397122	8.77561	5.04642	23.8427	0.432199	0.485436	-0.081436	33.33	0	0.0204492	1	2.19722	17.5965	14.7672	9.07303
600726	2023	D44	0	0.033646	72.07	3.3673	0.461339	9.3976	3.22846	24.0945	0.606688	0.844884	-0.001711	33.33	0	0.359686	1	2.19722	18.9637	14.9108	9.08987
600740	2011	C25	0	0.007339	70.66	1.79176	0.362023	8.9224	4.6926	22.8519	1.00463	0.372267	0.210274	33.33	0	0.808734	1	2.19722	16.3213	13.5924	8.9118
600740	2012	C25	0	0.003826	73.43	2.07944	0.39942	8.63186	4.44386	22.9119	0.660498	0.374459	-0.261989	33.33	0	0.808734	1	2.19722	16.6163	13.8155	8.88309
600740	2013	C25	0.693147	0.002263	75.33	1.60944	0.388563	8.60919	4.13249	22.8731	0.67113	0.523979	0.026663	33.33	0	0.808734	1	2.19722	15.8464	14.152	8.88322
600740	2014	C25	0	0.002221	76.05	1.38629	0.382019	8.45744	1.14938	23.0958	0.514325	0.522009	-0.154793	33.33	0	0.808734	1	2.19722	16.3019	14.152	8.86277
600740	2015	C25	0	-0.0779	74.95	1.60944	0.37994	8.09038	2.94551	23.0843	0.315664	0.489712	-0.322107	33.33	0	0.808734	1	2.19722	15.7856	14.152	8.80941
600740	2016	C25	0	0.004273	73.14	1.94591	0.389843	8.31248	1.278	23.0943	0.378989	0.481767	0.199745	33.33	0	0.808734	1	2.19722	16.1447	14.152	8.62281
600740	2017	C25	1.60944	0.008501	74.73	2.07944	0.410015	8.72732	1.8735	23.1325	0.549145	0.477867	0.484589	33.33	0	0.808734	1	2.19722	16.1419	14.152	8.53621
600740	2018	C25	1.60944	0.096065	78.49	2.07944	0.445854	8.91615	-1.52986	23.7287	0.461613	0.725253	0.205835	33.33	0	0.113558	1	2.19722	16.1413	14.152	8.52476
600740	2019	C25	1.09861	0.022313	79.21	2.94444	0.493769	8.81929	1.35675	23.7369	0.327525	0.72816	-0.081228	33.33	0	0.113558	1	2.19722	16.162	14.152	8.73857
600740	2020	C25	1.38629	0.048249	78.62	3.09104	0.498961	8.88085	0.983294	23.787	0.340003	0.719795	0.069115	33.33	0	0.113558	1	2.19722	16.1853	14.152	8.75226
600740	2021	C25	1.38629	0.049139	72.22	2.99573	0.443249	9.31669	1.07481	23.7479	0.534687	0.631744	0.58102	33.33	0	0.113176	1	2.19722	15.7924	14.152	8.72144
600740	2022	C25	1.38629	0.116851	69.98	3.73767	0.47096	9.39361	1.83296	23.8784	0.548309	0.625075	0.075538	33.33	0	0.113558	1	2.19722	16.3602	14.152	8.64471
600740	2023	C25	0	0.052376	67.5	1.60944	0.330231	9.0658	3.83887	23.9416	0.361223	0.623802	-0.275391	33.33	0	0.113558	1	2.19722	15.9507	14.152	8.68067
600744	2011	D44	0	-0.011027	70.13	1.94591	0.364996	9.03335	5.58308	23.4379	0.664826	0.431919	0.306233	36.36	0	0.0838068	1	2.3979	17.0166	13.7953	8.5591
600744	2012	D44	0	0.007622	69.42	3.21888	0.43045	8.82028	5.17204	23.5149	0.515989	0.392526	-0.17631	36.36	0	0.0838068	1	2.3979	16.9682	14.0506	8.49903
600744	2013	D44	1.38629	0.000373	72.37	3.04452	0.443688	8.728	3.83592	23.5297	0.453868	0.400021	-0.079866	36.36	0	0.0838068	1	2.3979	18.3586	14.0506	8.47637
600744	2014	D44	0.693147	-0.01332	72.83	3.4012	0.465906	8.54601	3.56194	23.4571	0.388867	0.402073	-0.167003	36.36	0	0.0838068	1	2.3979	17.0922	14.0506	8.47261
600744	2015	D44	1.60944	0.018229	70.74	3.66356	0.465987	8.56435	1.72346	23.71	0.353622	0.710324	0.192568	36.36	0	0.566187	1	2.3979	18.6879	14.2666	8.91301
600744	2016	D44	1.79176	0.009124	73.54	4.46591	0.53143	8.44158	3.03557	23.6828	0.32756	0.710912	-0.135177	36.36	0	0.566187	1	2.3979	18.231	14.2666	8.79118
600744	2017	D44	1.79176	-0.062595	72.47	3.8712	0.485362	8.58937	4.4261	23.66	0.384766	0.718702	0.145654	36.36	0	0.566187	1	2.3979	17.1242	14.2666	8.75021
600744	2018	D44	1.38629	0.003121	72.92	3.89182	0.494654	8.88102	3.65721	23.5938	0.52544	0.735819	0.306806	36.36	0	0.566187	1	2.3979	17.7647	14.2666	8.69031
600744	2019	D44	1.79176	0.001167	73.71	4.70953	0.545565	8.82884	3.73289	23.6866	0.48602	0.690833	-0.062187	33.33	0	0.566187	1	2.56495	17.632	14.2473	8.68135
600744	2020	D44	1.79176	0.002091	74.14	4.82028	0.555095	8.75002	2.87174	23.6175	0.441104	0.679582	-0.082005	36.36	0	0.566187	1	2.3979	0	14.246	8.65748
600744	2021	D44	2.19722	-0.120488	67.76	4.2485	0.464774	8.9667	5.69054	23.711	0.506635	0.639257	0.163237	36.36	0	0.566187	1	2.3979	17.5678	14.2038	8.64734
600744	2022	D44	0.693147	0.002011	67.61	4.47734	0.484719	8.94781	5.09218	23.7901	0.469651	0.614694	0.010322	36.36	0	0.566187	1	2.3979	17.4908	14.2032	8.4974
600744	2023	D44	0	-0.007682	72.06	2.63906	0.418457	8.9088	4.90878	23.9038	0.43646	0.577091	0.024366	40	0	0.566187	1	2.30259	16.3925	14.2329	8.38572
600758	2011	D44	0	0.027569	73.63	0	0.288767	6.31365	4.16499	20.2292	0.365911	0.520443	0.072472	33.33	0	0.0813412	1	2.19722	14.0702	12.6115	6.02345
600758	2012	D44	0	0.027534	72.97	0	0.283551	6.4009	2.21001	20.2294	0.394634	0.508912	0.089552	33.33	0	0.0504954	1	2.19722	13.3047	12.948	5.98896
600758	2013	D44	0	0.025999	71.39	0	0.270964	6.42357	1.83217	20.4227	0.392694	0.500131	0.101322	33.33	0	0.0813412	1	2.19722	0	13.017	5.98645
600758	2014	D44	0	0.016745	71.05	0	0.267629	6.40912	1.74211	20.5031	0.338133	0.53486	-0.016461	33.33	0	0.0813412	1	2.19722	12.8992	13.017	6.05678
600758	2015	D44	0	-0.024938	69.11	0	0.249383	8.36133	1.08338	23.6092	0.317348	0.84492	2.59144	33.33	0	0.227728	1	2.19722	17.2808	13.9978	9.84919
600758	2016	B06	1.09861	0.010061	66.33	0	0.229879	8.58785	2.34949	23.5321	0.414965	0.712695	0.209172	33.33	0	0.234472	1	2.19722	17.5126	13.9978	9.68334
600758	2017	B06	0	0.027925	67.6	0	0.241163	8.66624	1.66026	23.5378	0.462252	0.686313	0.074085	33.33	0	0.223694	1	2.19722	15.9346	14.221	9.74408
600758	2018	B06	0	0.007032	57.25	0	0.123273	8.61019	2.3216	23.4503	0.45732	0.685127	-0.049417	33.33	0	0.223694	1	2.19722	17.0096	14.4033	9.79272
600758	2019	B06	0	0.001644	58.4	0	0.166653	8.52529	2.36428	23.4707	0.433106	0.68475	-0.085015	33.33	0	0.223304	1	2.19722	16.5887	14.1802	9.76555
600758	2020	B06	0	-0.030422	62.17	1.09861	0.254334	8.2644	2.51232	23.4402	0.3289	0.635157	-0.244394	33.33	0	0.435996	1	2.19722	17.9992	14.1802	9.71336
600758	2021	B06	0.693147	0.001726	66.61	1.79176	0.32964	8.42012	1.61251	23.4499	0.388915	0.627161	0.170108	37.5	0	0.402334	1	2.07944	17.3143	14.1802	9.64853
600758	2022	B06	0	0.012802	66.29	1.09861	0.289907	8.54929	1.80935	23.4268	0.438163	0.579136	0.119129	42.86	0	0.399409	1	1.94591	17.2283	14.1156	9.62925
600758	2023	B06	0	0.001632	68.27	0.693147	0.282545	8.39624	2.64159	23.3336	0.392224	0.575594	-0.154551	33.33	0	0.399409	1	2.19722	16.2491	14.1156	9.56191
600759	2012	K70	0	0.072922	72.85	0	0.285786	9.27257	5.30852	22.4828	0.309917	0.612756	0.289265	40	0	0.0238299	0	1.60944	8.98732	14.4033	5.90263
600759	2013	K70	0	0.010032	70.94	0	0.26629	9.19767	2.53277	22.6591	0.257996	0.590349	-0.028502	42.86	1	0.22142	0	1.94591	10.309	14.4033	6.06843
600759	2014	F51	0	0.009973	72.48	0	0.278449	8.7545	1.25588	23.1919	0.148088	0.559482	-0.155847	42.86	0	0.293781	0	1.94591	0	14.4033	6.6733
600759	2016	B07	1.09861	0.002201	73.18	0	0.283433	7.81088	3.07711	23.5783	0.076398	0.539612	-0.043373	42.86	0	0.254615	0	1.94591	16.5142	14.5087	6.93245
600759	2017	B07	1.09861	-0.005722	70.88	2.3979	0.396059	8.43012	3.20242	23.5204	0.168837	0.52245	1.36415	42.86	0	0.254615	0	1.94591	16.0284	14.5087	7.58528
600759	2018	B07	0	0.01328	70.84	1.38629	0.341643	9.44407	2.32825	23.4112	0.213913	0.512364	0.166673	50	0	0.254615	0	1.79176	15.5566	14.5087	6.87109
600759	2019	B07	0	0.005486	70.19	0	0.260047	9.19254	2.99726	23.3681	0.193417	0.512316	-0.163148	42.86	0	0.254615	0	1.94591	12.4084	14.4574	6.85118
600759	2020	B07	0	0.017349	62.23	1.94591	0.304587	8.67786	3.00156	23.3762	0.11474	0.468411	-0.417208	42.86	1	0.292834	0	1.94591	14.5968	14.4574	6.6958
600759	2021	B07	1.09861	-0.068439	69.67	0	0.250756	9.09559	3.37918	23.3126	0.178306	0.369179	0.512204	50	1	0.292834	0	1.79176	0	14.4574	6.82329
600769	2014	C26	0	0.012431	57.25	0	0.150665	6.09882	6.07261	19.6337	0.186284	0.337199	-0.382345	42.86	1	0.318898	1	1.94591	0	12.6115	4.2485
600769	2015	C26	0	0.063223	62.2	0	0.200986	6.09882	5.72579	19.6337	0.207049	0.373808	0.050918	42.86	1	0.317612	1	1.94591	0	12.6115	4.2485
600780	2011	D44	0	0.058725	72.36	0	0.28092	8.6013	1.51332	22.6224	0.869363	0.694372	1.57336	50	0	0.0292422	1	1.94591	14.8577	13.7102	8.64136
600780	2013	D44	0	0.048227	78.72	0	0.330419	8.69993	-0.173832	22.8144	0.827766	0.640855	0.058602	50	0	0.0172736	1	1.94591	15.1772	13.8155	8.57998
600780	2014	D44	0	0.069615	79.18	0	0.335552	8.66753	-0.641094	22.8446	0.779127	0.662699	-0.001663	50	0	0.0172736	1	1.79176	15.2005	13.8155	8.6174
600780	2015	D44	1.79176	0.041979	81.04	0	0.348306	8.54523	-0.046968	22.8943	0.663112	0.685121	-0.114019	50	0	0.0304055	1	1.79176	15.209	13.8155	8.63551
600792	2011	C25	0	0.036691	67.3	2.89037	0.397742	9.02989	4.39899	22.4316	1.36886	0.858638	2.59144	33.33	0	0.241902	1	2.19722	16.2971	13.5924	7.92624
600792	2012	C25	0	-0.006901	74.66	3.61092	0.492302	8.98024	5.07171	22.4347	1.18975	0.85734	-0.06412	33.33	0	0.241902	1	2.19722	16.6369	14.152	7.87967
600792	2013	C25	1.60944	0.008849	68.42	3.13549	0.418068	8.96437	2.4767	22.542	1.06314	0.88475	-0.015815	37.5	0	0.226255	1	2.07944	16.0639	14.221	7.83122
600792	2014	C25	1.94591	0.005949	80.09	3.71357	0.541718	8.68723	2.29557	22.599	0.767043	0.749281	-0.245172	33.33	0	0.223844	1	2.19722	16.1495	13.8643	7.79152
600792	2015	C25	2.70805	-0.111991	79.91	3.29584	0.509136	8.36795	1.35414	22.5014	0.555066	0.731674	-0.293135	33.33	0	0.184237	1	2.30259	15.3659	13.8643	7.74975
600792	2016	C25	2.89037	0.00827	74.2	2.99573	0.456023	8.42253	1.91691	22.5817	0.491735	0.752999	-0.022771	33.33	0	0.171327	1	2.19722	19.298	13.8643	7.6811
600792	2017	C25	2.89037	-0.006849	76.98	3.63759	0.512092	8.6914	2.08716	22.385	0.757235	0.735825	0.310433	33.33	0	0.171327	1	2.19722	17.3795	13.8643	7.64396
600792	2018	C25	2.19722	0.037073	74.08	3.4012	0.479313	8.90442	0.97463	22.4021	1.01606	0.73413	0.220747	33.33	0	0.171327	1	2.19722	16.2961	13.8643	7.61923
600792	2019	C25	2.63906	0.043774	63.49	2.99573	0.373918	8.97094	2.66612	22.4992	1.01652	0.724524	0.060477	33.33	0	0.171327	1	2.19722	15.7057	13.7102	7.67462
600792	2020	C25	2.48491	0.011784	71.96	3.43399	0.462591	8.7823	1.88505	22.3884	0.843519	0.734745	-0.175585	33.33	0	0.171327	1	2.19722	15.2287	13.7102	7.67879
600792	2021	C25	1.94591	-0.00356	69.67	3.68888	0.457395	9.05635	1.81427	22.5582	1.05641	0.750665	0.292502	42.86	0	0.171327	1	1.94591	16.0759	13.7102	7.61333
600792	2022	C25	1.09861	-0.02233	67	3.29584	0.413452	9.2831	1.90086	22.9642	0.962712	0.750637	0.235986	33.33	0	0.171327	1	2.19722	15.3167	13.7102	7.54697
600792	2023	C25	0	0.015633	72.27	2.3979	0.408535	9.01287	5.50099	23.0114	0.774791	0.723794	-0.010628	33.33	0	0.171327	1	2.19722	15.9241	13.7102	7.46623
600795	2011	D44	0	0.02678	80.71	4.98361	0.617669	9.98116	4.50181	25.9283	0.300997	0.587158	0.240017	33.33	0	0.0250882	1	2.19722	18.6232	15.3091	10.2412
600795	2012	D44	0	0.034295	79.47	5.35186	0.628581	10.0813	3.84646	26.0589	0.285675	0.720438	0.101388	33.33	0	0.102139	1	2.19722	18.8555	15.879	10.3306
600795	2013	D44	0	0.039983	81.74	4.70048	0.611216	10.2344	2.58685	26.2067	0.287741	0.635866	0.190779	36.36	0	0.101557	1	2.3979	19.3654	15.879	10.3447
600795	2014	D44	0	0.037101	78.12	3.93183	0.540302	10.1463	2.27844	26.2296	0.250327	0.556206	-0.072873	36.36	0	0.101557	1	2.3979	19.2708	15.9353	10.2519
600795	2015	D44	0.693147	0.028788	76.74	4.5326	0.561739	9.99384	1.8169	26.2455	0.21985	0.573887	-0.112116	36.36	0	0.1015	1	2.3979	18.9693	16.0215	10.2308
600795	2016	D44	0	0.026473	76.69	4.09434	0.537167	10.0554	2.31038	26.3264	0.22034	0.577947	0.070233	36.36	0	0.1015	1	2.3979	19.2603	16.0215	10.2068
600795	2017	D44	0	0.010136	78.27	4.54329	0.573102	10.102	3.09659	26.3369	0.219412	0.598184	0.024259	36.36	0	0.10652	1	2.3979	18.97	16.2257	10.1807
600795	2018	D44	2.19722	0.006618	78.49	5.49306	0.626637	10.2072	3.14701	26.331	0.239607	0.583475	0.094537	36.36	0	0.106115	1	2.3979	19.3211	16.1988	10.1498
600795	2019	D44	2.70805	0.013659	69.28	6.14847	0.590299	10.7016	2.49824	26.6227	0.323751	0.580169	0.780423	36.36	0	0.106115	1	2.3979	19.1428	16.3186	10.4958
600795	2020	D44	2.63906	0.021342	77.9	6.52503	0.679558	10.7135	2.31008	26.6019	0.322385	0.630221	-0.001528	40	0	0.142643	1	2.30259	19.0285	16.257	10.4017
600795	2021	D44	2.19722	-0.008561	68.38	6.88551	0.62202	11.0365	3.29737	26.7095	0.421254	0.635955	0.44463	33.33	0	0.0992329	1	2.19722	19.2558	16.257	10.6543
600795	2022	D44	2.30259	0.016935	68.67	7.06561	0.635967	11.0675	3.11255	26.7464	0.475219	0.654878	0.145644	33.33	0	0.0992329	1	2.19722	19.4675	16.2596	10.5777
600795	2023	D44	0	0.027434	73.68	6.50578	0.645598	11.0675	2.91271	26.8499	0.414746	0.639157	-0.060628	33.33	0	0.0992329	1	2.19722	19.5306	16.3075	10.561
600803	2012	C26	1.38629	0.033468	73.46	2.77259	0.439717	8.33138	3.40962	21.4339	0.969872	0.501715	0.014926	33.33	0	0.944465	0	1.79176	15.315	13.1224	7.66716
600803	2013	C26	1.38629	0.093498	72.61	3.58352	0.481649	8.46889	1.34417	22.8723	0.558185	0.832377	1.60917	33.33	0	0.328181	0	2.19722	14.74	13.1224	8.17245
600803	2014	C26	1.38629	0.100192	76.4	2.3979	0.447086	8.48649	-0.255743	22.9705	0.52983	0.832377	0.03423	33.33	0	0.328181	0	2.19722	16.7407	14.2855	8.13886
600803	2015	C26	2.56495	0.075698	71.9	3.82864	0.488225	8.63101	0.610131	23.1547	0.484324	0.780786	0.162355	33.33	0	0.322217	0	2.19722	16.7889	14.2855	8.13886
600803	2016	C26	2.19722	0.03836	73.22	4.27667	0.520583	8.76439	1.52746	23.6343	0.42994	0.709414	0.13013	33.33	0	0.322217	0	2.19722	16.7889	14.691	8.0369
600803	2017	C26	2.3979	0.034684	70.61	5.64545	0.574715	9.16903	2.85938	23.7939	0.502657	0.647113	0.569148	37.5	0	0.312393	0	2.07944	16.8272	14.9141	8.43229
600803	2018	C26	2.3979	0.062381	73.74	5.03044	0.567679	9.33541	2.23785	23.8809	0.604959	0.635904	0.358408	33.33	0	0.312393	0	2.19722	17.0384	14.9141	8.56617
600803	2019	C26	2.48491	0.049464	65.55	4.99721	0.500263	9.38658	1.93078	23.9159	0.565903	0.665489	-0.006486	33.33	0	0.293488	0	2.19722	18.8823	14.9141	8.17301
600803	2020	C26	2.83321	0.072634	67.74	5.24175	0.532585	10.4653	1.7085	25.4194	0.816916	0.861669	2.59144	33.33	0	0.296323	0	2.48491	19.2828	15.8143	10.5785
600803	2021	D45	1.94591	0.088693	81.18	4.86753	0.619363	10.6934	1.56654	25.5748	0.976339	0.814074	0.315792	33.33	0	0.314268	0	2.48491	19.7086	15.8143	10.5834
600803	2022	D45	2.89037	0.081873	84.1	5.02388	0.664101	10.9372	2.06623	25.6374	1.13889	0.8286	0.328888	36.36	0	0.314268	0	2.3979	19.7719	15.8143	10.5705
600803	2023	D45	0	0.092552	84.1	3.82864	0.6161	10.8909	1.04751	25.6254	1.06181	0.829589	-0.0668	36.36	0	0.314268	0	2.3979	19.8419	15.8143	10.5538
600821	2011	F52	0	0.005069	72.44	0	0.27779	7.46959	4.28437	21.1872	0.576771	0.342442	0.494119	33.33	0	0.824742	1	2.19722	15.7653	13.3047	6.86589
600821	2012	F52	0	0.005335	72.49	0	0.278203	7.31286	4.51099	21.2709	0.45317	0.368498	-0.153534	33.33	0	0.824742	1	2.19722	11.9316	13.3047	6.56527
600821	2013	F52	0	0.007825	69.63	0	0.255788	7.45829	3.93185	21.3971	0.467331	0.32882	0.14665	33.33	0	0.824742	1	2.19722	12.5514	13.7851	6.57088
600821	2014	F52	1.09861	0.005447	70.78	0	0.264705	7.1034	2.6031	21.3756	0.315208	0.28757	-0.290663	33.33	0	0.556948	1	2.19722	13.8808	13.7851	6.56244
600821	2015	F52	1.79176	0.002738	68.7	0	0.248086	7.01289	3.84903	21.3123	0.295607	0.279054	-0.100729	33.33	0	0.418778	1	2.19722	12.4392	13.7851	6.49979
600821	2016	F52	2.07944	-0.055508	63.26	0	0.201033	6.32834	4.75905	21.2866	0.153043	0.316092	-0.436416	37.5	0	0.38059	1	2.07944	12.6797	13.7851	6.43455
600821	2017	F52	1.94591	0.005392	65.88	0	0.225998	6.12154	5.37589	21.1045	0.12804	0.380735	-0.242854	37.5	0	0.381388	1	2.07944	14.0617	13.7851	6.28786
600821	2018	F52	1.60944	-0.175652	61.7	0	0.17869	6.09882	5.48234	20.986	0.1149	0.365849	-0.229666	33.33	0	0.378989	1	2.19722	12.7028	13.7851	6.20859
600821	2019	F52	1.38629	-0.175652	65.19	0	0.206757	6.09882	6.27019	20.8041	0.064925	0.314916	-0.436416	33.33	0	0.378989	1	2.19722	12.7469	13.7102	6.11589
600821	2022	D44	1.38629	0.027237	77.26	2.56495	0.457917	7.93949	2.84905	24.2105	0.106351	0.418351	0.615505	37.5	0	0.70932	1	2.07944	13.8885	15.2741	5.92959
600821	2023	D44	0.693147	0.026626	79.18	2.63906	0.4771	7.93772	3.43352	24.1869	0.102982	0.422958	0.079645	37.5	1	0.70932	1	2.07944	15.4175	15.3107	6.43133
600871	2011	C28	0	0.076343	76.82	3.2581	0.495867	9.92275	1.66084	23.1612	1.83613	0.957953	0.23436	33.33	0	0.824266	1	2.48491	15.3203	15.4249	8.95854
600871	2012	C28	0	-0.031997	75.74	3.13549	0.473021	9.74183	3.58826	23.1336	1.50417	0.956281	-0.158171	33.33	0	0.823995	1	2.48491	14.4345	15.4249	8.94403
600871	2013	C28	0	-0.133614	73.48	3.29584	0.456831	9.74136	3.29653	23.0869	1.62418	0.924623	0.040573	33.33	0	0.860733	1	2.48491	15.1426	15.3986	8.98857
600871	2015	B11	0	0.000292	72.78	6.12687	0.615823	10.1655	2.83847	25.1695	0.724467	0.936394	-0.361255	42.86	0	0.226142	1	1.94591	18.526	16.2665	11.2668
600871	2016	B11	0	-0.175652	73.61	6.23832	0.614323	9.81929	4.49976	25.034	0.537212	0.903007	-0.288749	37.5	0	0.226188	1	2.07944	18.1312	16.2665	11.3064
600871	2017	B11	0	-0.15513	71.57	6.4892	0.615222	9.97378	4.85408	24.8495	0.710749	0.899167	0.129586	42.86	0	0.226234	1	1.94591	18.8306	16.2665	11.282
600871	2019	B11	0	0.014869	73.96	6.77308	0.661576	10.3656	4.99797	24.8515	1.13634	0.921671	0.196221	44.44	0	0.50355	1	2.19722	18.9539	16.2836	11.2018
600871	2020	B11	0	0.001283	75.14	6.79906	0.671367	10.3437	4.20611	24.8356	1.10544	0.916898	-0.025716	37.5	0	0.50355	1	2.07944	19.498	16.2836	11.1808
600871	2021	B11	0.693147	0.002873	73.56	6.85646	0.662144	10.3628	3.91396	24.883	1.11125	0.895275	0.021442	33.33	0	0.50355	1	2.19722	18.6348	15.9556	11.1452
600871	2022	B11	0.693147	0.006858	70.93	6.78672	0.637829	10.4097	5.00777	24.9888	1.09089	0.895307	0.060973	33.33	0	0.50355	1	2.19722	18.4637	15.9556	11.1094
600871	2023	B11	0	0.008051	73.46	5.44242	0.584233	10.5001	4.68988	25.0429	1.09285	0.882073	0.084154	42.86	0	0.503575	1	1.94591	18.24	15.9556	11.0571
600874	2012	D46	0	0.028315	76.94	2.63906	0.459526	7.61651	3.37845	23.0561	0.168863	0.761751	0.047892	33.33	0	0.452345	1	2.19722	0	15.4249	7.26822
600874	2013	D46	0	0.026974	77.3	3.2581	0.496197	7.69882	2.4051	23.1278	0.163686	0.760406	0.068735	33.33	0	0.453721	1	2.19722	16.9469	15.4249	7.27725
600874	2014	D46	0	0.028971	76.79	3.09104	0.483154	8.25738	2.22742	23.1083	0.166695	0.749896	0.0447	33.33	0	0.467465	1	2.19722	16.9583	13.5924	7.26613
600874	2015	D46	1.09861	0.032951	76.69	2.83321	0.468515	8.33117	-0.70834	23.0308	0.185014	0.760832	0.058054	33.33	0	0.472255	1	2.19722	17.5324	15.4249	7.30519
600874	2016	D46	0	0.04523	75.49	3.09104	0.474026	8.36698	1.43408	23.088	0.189333	0.758248	0.012646	33.33	0	0.472121	1	2.19722	17.585	15.4249	7.31588
600874	2017	D46	0	0.044964	78.03	3.4012	0.511065	8.47593	1.89189	23.2452	0.186054	0.754544	0.096839	33.33	0	0.472099	1	2.19722	17.7939	15.4249	7.3518
600874	2018	D46	0.693147	0.037439	77.47	1.94591	0.42637	8.62181	1.76906	23.4761	0.173951	0.760616	0.139258	37.5	0	0.472143	1	2.07944	18.1784	15.1765	7.46164
600874	2019	D46	2.07944	0.031413	80.82	2.89037	0.504161	8.58634	1.94811	23.6131	0.169335	0.762703	0.16504	33.33	0	0.472188	1	2.19722	18.4986	15.1765	7.6039
600874	2020	D46	1.60944	0.032948	84.1	3.2581	0.550958	8.68527	2.53214	23.6573	0.18285	0.76385	0.179705	37.5	0	0.47221	1	2.07944	18.3859	15.1765	7.61825
600874	2021	D46	1.09861	0.036069	78.63	3.49651	0.520404	8.91841	2.18434	23.7709	0.227528	0.768029	0.34832	33.33	0	0.4723	1	2.19722	18.3355	15.1238	7.7411
600874	2022	D46	0	0.036907	78.08	3.93183	0.539972	8.93555	2.29613	23.8574	0.20539	0.72212	-0.002957	33.33	0	0.472121	1	2.19722	18.3902	15.1238	7.72577
600874	2023	D46	0	0.038096	76.66	3.73767	0.5182	8.87134	2.42009	23.9203	0.196713	0.710417	0.031603	33.33	0	0.472143	1	2.19722	18.3695	15.1238	7.71913
600886	2011	D44	0	0.006056	77.19	0	0.315377	9.29999	5.10297	25.5183	0.19549	0.720968	0.360927	33.33	0	0.054923	1	2.19722	18.4581	14.3587	8.86121
600886	2012	D44	0.693147	0.01489	78.59	1.09861	0.387206	9.39792	4.69539	25.7062	0.176144	0.732959	0.099683	33.33	0	0.0556626	1	2.19722	17.8483	14.9141	8.93353
600886	2013	D44	0.693147	0.03848	79.79	0	0.338187	9.54754	2.85799	25.7957	0.185553	0.631655	0.187371	33.33	0	0.0658068	1	2.19722	17.9059	14.9512	8.95325
600886	2014	D44	0.693147	0.06118	78.96	2.3979	0.464571	9.68004	1.76915	25.8743	0.198432	0.599691	0.162962	33.33	0	0.034498	1	2.19722	17.62	14.9853	8.9114
600886	2015	D44	0	0.05655	78.57	3.17805	0.503916	9.58424	1.21528	25.9357	0.175091	0.538883	-0.050898	37.5	0	0.0077879	1	2.07944	17.4971	15.1244	8.97588
600886	2016	D44	0.693147	0.040635	80.48	3.17805	0.517886	9.49326	2.16204	26.0379	0.151335	0.577744	-0.064224	33.33	0	0.0439279	1	2.19722	17.5648	15.2487	9.1082
600886	2017	D44	0.693147	0.031875	82.55	4.61512	0.612368	9.58706	2.75888	26.0622	0.153775	0.647114	0.081121	33.33	0	0.0996373	1	2.19722	17.7212	15.2987	9.14035
600886	2018	D44	0.693147	0.039053	81.15	4.38203	0.589041	9.85565	2.45938	26.1201	0.191197	0.696426	0.295971	33.33	0	0.166301	1	2.19722	17.7625	15.3145	9.15641
600886	2019	D44	1.09861	0.039203	81.98	4.89784	0.623872	9.84911	2.32987	26.1381	0.190528	0.713648	0.034675	33.33	0	0.21575	1	2.19722	18.0649	15.4982	9.1458
600886	2020	D44	0.693147	0.043102	82.97	4.83628	0.628592	9.78518	2.00991	26.1566	0.173358	0.743286	-0.073364	42.86	0	0.290681	1	1.94591	16.953	15.8671	9.06126
600886	2021	D44	1.38629	0.022011	78.96	5.31812	0.621843	9.87142	2.65216	26.2096	0.18577	0.761081	0.110919	33.33	0	0.271363	1	2.19722	18.1792	15.3151	9.09324
600886	2022	D44	1.38629	0.030741	81.81	5.24175	0.640781	9.98643	2.59703	26.2772	0.202094	0.761252	0.155843	33.33	0	0.271363	1	2.19722	18.4134	15.508	9.16597
600886	2023	D44	0	0.045403	80.85	3.61092	0.544862	10.0933	2.39494	26.3486	0.211745	0.763065	0.123246	37.5	0	0.272591	1	2.07944	17.4608	15.4832	9.23805
600900	2011	D44	0	0.048763	80.76	6.04263	0.677637	9.2432	2.44944	25.7883	0.131079	0.800424	-0.053924	45.45	0	0.0216463	1	2.3979	9.68041	14.5087	8.91932
600900	2012	D44	0	0.066021	80.58	6.94505	0.726875	9.47212	1.16594	25.7682	0.164416	0.8046	0.245483	45.45	0	0.0216202	1	2.3979	8.2943	14.771	8.95893
600900	2013	D44	0	0.059515	83.4	6.92756	0.747734	9.32235	0.291025	25.7313	0.148915	0.806285	-0.119631	45.45	0	0.0216202	1	2.3979	14.8605	14.771	8.98068
600900	2014	D44	0	0.079772	82.47	4.91998	0.6318	9.46671	-1.00008	25.7137	0.181373	0.80855	0.185048	44.44	0	0.0216202	1	2.19722	14.6099	14.771	8.99814
600900	2015	D44	1.09861	0.079727	81.27	5.41165	0.64926	9.33125	-1.07543	25.6791	0.167749	0.824017	-0.098845	37.5	0	0.039965	1	2.07944	14.7692	14.771	8.95867
600900	2016	D44	1.38629	0.069398	78.82	5.14166	0.61439	10.0219	-0.163315	26.4234	0.162209	0.821835	1.01903	33.33	0	0.0762922	1	2.56495	14.644	14.622	8.98331
600900	2017	D44	2.19722	0.074461	80.16	5.68698	0.655211	10.1456	0.438524	26.425	0.167633	0.859836	0.024673	33.33	0	0.086097	1	2.70805	15.5742	14.8233	8.30326
600900	2018	D44	1.60944	0.076126	79.89	6.02345	0.671633	10.1767	0.658093	26.4119	0.172178	0.868216	0.02128	33.33	0	0.0895295	1	2.70805	14.9995	14.8234	8.31336
600900	2019	D44	2.19722	0.072865	83.3	5.9162	0.692461	10.1068	0.428189	26.4153	0.168499	0.874364	-0.026162	33.33	0	0.100143	1	2.70805	17.2897	14.581	8.32603
600900	2020	D44	2.30259	0.084508	83.33	5.56068	0.674033	10.2605	-0.492035	26.5249	0.184226	0.859114	0.158585	33.33	0	0.097463	1	2.70805	15.6652	15.1102	8.29054
600900	2021	D44	2.19722	0.080333	73.01	6.58755	0.648496	10.1303	-0.135326	26.518	0.168781	0.842914	-0.036985	33.33	0	0.131189	1	2.70805	14.2851	14.9307	8.95001
600900	2022	D44	2.48491	0.066021	74.35	5.80212	0.615038	10.0417	0.337779	26.5141	0.158762	0.824185	-0.064439	35.71	0	0.137658	1	2.63906	15.4359	15.0485	8.95558
600900	2023	D44	1.09861	0.048603	78.31	7.59438	0.743305	10.4476	1.92324	27.0723	0.135799	0.787644	0.5004	38.46	0	0.149754	1	2.56495	14.6644	15.1052	8.9469
600903	2018	D45	1.79176	0.021271	75.84	0.693147	0.343714	8.26222	3.76061	22.8263	0.454493	0.840706	0.297524	33.33	0	0.807754	0	2.19722	16.6239	14.6484	8.19891
600903	2019	D45	1.79176	0.022031	73.14	0	0.284508	8.34881	2.68006	22.9417	0.469749	0.816782	0.132341	33.33	0	0.807754	0	2.19722	16.9396	14.6484	8.20495
600903	2020	D45	2.19722	0.023964	74.84	2.77259	0.449951	8.36806	3.45443	22.9405	0.46193	0.822962	0.039451	33.33	0	0.807754	0	2.19722	15.8489	14.6484	8.19974
600903	2021	D45	1.60944	0.020072	71.22	2.19722	0.389557	8.54644	2.72759	23.0325	0.52861	0.821177	0.198758	37.5	1	0.910001	0	2.07944	16.4535	14.6484	8.2343
600903	2022	D45	1.38629	0.002131	72.23	2.70805	0.424268	8.71218	3.60118	23.0563	0.604929	0.815936	0.211396	33.33	0	0.910001	0	2.19722	16.7932	14.771	8.26101
600903	2023	D45	1.38629	0.013012	69.74	2.07944	0.370918	8.68626	2.97281	23.1004	0.578441	0.809849	-0.010631	33.33	0	0.833264	0	2.19722	15.9046	14.8802	8.28274
600917	2015	D45	0	0.05132	70.49	1.79176	0.363764	8.83494	-1.4783	22.7916	0.783292	0.918186	0.035575	36.36	0	0.338352	1	2.3979	16.3581	14.2729	8.32215
600917	2016	D45	0	0.045837	72.02	1.94591	0.383911	8.72772	-0.355002	22.8134	0.68623	0.908854	-0.073807	36.36	0	0.338352	1	2.3979	17.0145	14.2729	8.32069
600917	2017	D45	0.693147	0.044628	74.18	2.99573	0.458414	8.75168	1.61815	22.8326	0.699875	0.908194	0.041034	36.36	0	0.436948	1	2.3979	16.4192	14.2729	8.32045
600917	2018	D45	0.693147	0.044374	75.81	2.19722	0.427516	8.8178	1.48403	22.8457	0.767898	0.908177	0.115074	36.36	0	0.436948	1	2.3979	16.6589	14.2729	8.31017
600917	2019	D45	0.693147	0.04947	75.62	3.3322	0.488565	8.86685	1.22177	22.8771	0.82896	0.899	0.103876	36.36	0	0.54227	1	2.3979	16.6745	14.2729	8.30943
600917	2020	D45	1.38629	0.038953	75.44	4.04305	0.525358	8.83414	0.855693	22.9296	0.77075	0.909059	-0.030176	40	0	0.54227	1	2.30259	17.2707	14.2729	8.29455
600917	2021	D45	1.38629	0.05123	73.17	3.78419	0.494104	8.96649	0.870952	22.9294	0.859973	0.898395	0.144926	36.36	0	0.54227	1	2.3979	16.6822	14.2729	8.27232
600917	2022	D45	1.09861	0.042052	71.42	4.09434	0.496634	9.07679	2.0297	23.0398	0.909324	0.899257	0.118975	36.36	0	0.54227	1	2.3979	16.7135	13.653	8.24774
600917	2023	D45	0.693147	0.050097	77.49	3.13549	0.492601	9.2391	2.01126	23.06	0.989762	0.73823	0.167705	50	1	0.75884	1	2.07944	16.7864	14.152	8.21771
600956	2021	D45	2.07944	0.041984	79.79	5.30827	0.629259	9.19422	2.02692	24.9988	0.247497	0.957953	0.277709	33.33	0	0.96665	1	2.19722	16.2155	15.0003	7.82004
600956	2022	D45	2.07944	0.037716	81.74	4.95583	0.62505	9.33537	2.28089	25.0724	0.248325	0.935909	0.161102	33.33	0	0.891663	1	2.19722	16.8025	14.9942	7.84971
600956	2023	D45	2.19722	0.034959	79.41	4.54329	0.583847	9.30717	2.99116	25.0929	0.25931	0.936236	0.092738	33.33	0	0.891663	1	2.19722	18.0363	14.9942	7.8999
600968	2020	B11	2.19722	0.051456	80.93	6.35957	0.696536	10.0359	-0.550281	24.2068	1.06647	0.828719	-0.007621	42.86	0	0.0226692	1	1.94591	18.8399	15.2667	9.62364
600968	2021	B11	1.79176	0.040483	81.73	6.5903	0.714728	10.2291	0.337171	24.2977	1.13522	0.842214	0.166556	42.86	0	0.0226692	1	1.94591	18.7075	15.2667	9.61086
600968	2022	B11	0.693147	0.065421	81.83	6.53088	0.714011	10.4503	0.244415	24.4288	1.25181	0.853539	0.233489	42.86	0	0.0226692	1	1.94591	18.9947	15.2667	9.59069
600968	2023	B11	0.693147	0.074046	80.77	5.7301	0.662363	10.4258	-1.9352	24.5278	1.15237	0.856899	0.031882	42.86	0	0.0236493	1	1.94591	18.736	15.3196	9.57297
600969	2011	D44	0	0.035074	80.92	1.79176	0.445007	7.73314	3.48242	22.1534	0.4593	0.631443	0.100291	44.44	1	0.622781	1	2.19722	15.7441	13.7747	8.09468
600969	2012	D44	0	0.033673	75.07	1.60944	0.388711	7.8257	2.72955	22.2868	0.468103	0.632303	0.129448	44.44	1	0.622781	1	2.19722	16.048	13.9108	8.03883
600969	2013	D44	0.693147	0.032637	73.01	0	0.284225	7.81466	1.76388	22.3995	0.433406	0.585531	0.047689	44.44	1	0.509113	1	2.19722	15.884	13.9465	8.0087
600969	2014	D44	0	0.033338	73.41	0	0.287434	7.81641	0.810083	22.6579	0.370078	0.545933	0.03366	44.44	1	0.654365	1	2.19722	15.9272	13.9465	8.01895
600969	2015	D44	1.38629	0.021182	75.07	1.09861	0.359844	7.79549	-0.570392	22.9238	0.288442	0.471541	0.013515	37.5	1	0.597657	1	2.07944	16.5088	13.9465	7.97488
600969	2016	D44	0	0.015454	73.41	0	0.286179	7.81291	1.04486	23.1303	0.239974	0.463452	0.049967	37.5	1	0.582581	1	2.07944	16.7295	13.9465	7.97728
600969	2017	D44	0.693147	0.008544	76.11	1.94591	0.413601	7.84106	1.29929	23.2809	0.210123	0.415812	0.044194	42.86	0	0.582581	1	1.94591	16.6734	13.9465	7.95997
600969	2018	D44	0	0.008578	76.09	1.38629	0.382781	7.87709	1.84987	23.2818	0.21252	0.421805	0.087886	42.86	0	0.633794	1	1.94591	16.6356	13.9465	7.93416
600969	2019	D44	1.09861	0.007521	76.73	1.09861	0.371998	7.92926	2.55558	23.3021	0.230934	0.46523	0.09829	33.33	0	0.473306	1	2.19722	16.6068	14.0306	7.95997
600969	2020	D44	1.38629	0.004375	76.36	2.48491	0.444819	7.91289	3.08925	23.3593	0.224548	0.496973	0.011164	33.33	0	0.394213	1	2.19722	16.8335	14.2196	7.97728
600969	2021	D44	1.38629	0.008223	68.12	1.38629	0.319804	7.99383	2.91332	23.433	0.235389	0.483745	0.119437	33.33	0	0.39142	1	2.19722	16.8325	14.2196	7.94909
600969	2022	D44	1.09861	0.003105	65.26	1.79176	0.319074	8.12764	3.51207	23.468	0.262482	0.459034	0.176764	33.33	0	0.411879	1	2.19722	17.3241	14.3461	7.91826
600969	2023	D44	0	-0.002364	67.35	1.60944	0.325207	8.11358	4.10357	23.4278	0.256986	0.426649	-0.023375	33.33	0	0.488496	1	2.19722	17.3655	14.3461	7.86442
600971	2011	B06	0	0.084116	73.16	1.38629	0.364935	8.7351	2.52432	23.2439	0.685577	0.690916	0.189106	36.36	0	0.0342317	1	2.3979	16.2502	14.4033	10.2011
600971	2012	B06	0	0.057516	72.14	4.59512	0.530846	8.81082	1.83968	23.3225	0.703681	0.649984	0.099531	36.36	0	0.0342317	1	2.3979	16.833	14.691	10.2325
600971	2013	B06	0	0.024309	72.09	5.04343	0.552688	8.70948	1.62138	23.316	0.607043	0.663223	-0.109328	36.36	0	0.0342317	1	2.3979	16.6442	14.691	10.203
600971	2014	B06	0	0.002206	57.25	4.36945	0.389883	8.52019	2.21791	23.3489	0.473969	0.696045	-0.208298	44.44	0	0.0502925	1	2.19722	17.8929	14.691	10.1459
600971	2015	B06	0	-0.10266	57.25	3.89182	0.342456	8.03842	2.39409	23.2861	0.29614	0.654901	-0.384567	36.36	0	0.0385287	1	2.3979	18.4227	14.691	10.0868
600971	2016	B06	0	0.003027	60.04	3.89182	0.392914	8.30605	0.32861	23.3294	0.348851	0.62903	0.166241	36.36	0	0.0385287	1	2.3979	17.5809	14.691	9.59913
600971	2017	B06	0	0.079898	58.88	4.20469	0.406286	8.70262	-1.80237	23.3797	0.470361	0.603998	0.413041	36.36	0	0.0385287	1	2.3979	17.7085	14.691	9.54638
600971	2018	B06	1.09861	0.085248	67.01	2.19722	0.360874	8.62435	-2.86545	23.394	0.41122	0.626079	-0.097281	36.36	0	0.0467085	1	2.3979	17.453	14.691	9.50829
600971	2019	B06	1.09861	0.075122	68.93	2.99573	0.419085	8.62691	-2.50672	23.4591	0.400363	0.660715	0.017226	36.36	0	0.0992782	1	2.3979	13.2622	14.771	9.53387
600971	2020	B06	1.09861	0.049565	69.65	2.3979	0.39022	8.50409	-1.42346	23.476	0.334953	0.65872	-0.131987	40	0	0.0552941	1	2.30259	17.0431	14.771	9.56941
600971	2021	B06	1.09861	0.082334	64.3	3.73767	0.423676	8.75977	-2.20952	23.6006	0.401855	0.686409	0.295517	44.44	0	0.102658	1	2.19722	11.0026	14.8451	9.61814
600971	2022	B06	0.693147	0.129861	65.33	4.33073	0.467642	8.91987	-3.60689	23.7598	0.434514	0.624138	0.242502	44.44	0	0.0448141	1	2.19722	14.0608	14.8628	9.65066
600971	2023	B06	0	0.094041	71.94	4.34381	0.518056	8.83061	-2.7279	23.7802	0.36047	0.702601	-0.071572	33.33	0	0.148655	1	2.19722	14.9462	14.8628	9.66377
600985	2012	C26	0	0.043163	73.3	0	0.287254	7.2597	-1.24713	20.9056	0.723451	0.447122	0.215029	42.86	1	0.0928221	1	1.94591	14.4119	13.5278	7.8999
600985	2013	C26	0	0.069547	75.84	1.09861	0.369317	7.61035	-0.732361	20.9998	0.746396	0.449991	0.408327	33.33	0	0.0928221	1	2.19722	14.5292	13.682	7.81843
600985	2014	C26	0	0.074693	72.3	2.77259	0.433446	7.6451	-1.00429	21.0985	0.712178	0.465945	0.050904	37.5	0	0.0928221	1	2.07944	14.8231	13.8878	7.75148
600985	2015	C26	0	0.077433	74.45	3.04452	0.465521	7.54024	-0.333589	21.1937	0.591703	0.353618	-0.084655	37.5	0	0.018258	1	2.07944	14.5532	13.8878	7.69029
600985	2016	C26	0	0.050605	74.62	4.81218	0.561844	7.48798	-0.225712	21.462	0.45255	0.455964	-0.075533	37.5	0	0.106085	1	2.07944	14.7867	14.0185	7.64826
600985	2017	C26	2.30259	0.054531	74.02	4.43082	0.536483	7.58221	-0.603689	21.6066	0.423967	0.513114	0.14434	33.33	0	0.0604942	1	2.19722	15.8321	14.152	7.62998
600985	2018	B06	2.19722	0.066783	74.07	5.28827	0.584722	10.0709	1.38108	24.8001	0.925268	0.888616	2.59144	33.33	0	0.0773898	1	2.19722	19.7071	15.0683	10.9895
600985	2019	B06	2.19722	0.059435	75.32	5.79909	0.622072	10.1629	0.556096	24.8549	0.988405	0.877024	0.098724	33.33	0	0.0773898	1	2.19722	19.9715	15.0683	10.9423
600985	2020	B06	2.30259	0.056048	80.03	6.07074	0.673922	10.0243	1.52733	24.9281	0.798333	0.873386	-0.129986	33.33	0	0.0655055	1	2.19722	19.8447	15.0683	10.8698
600985	2021	B06	2.56495	0.074018	70.35	6.05912	0.598087	10.211	0.170568	25.0201	0.924878	0.746011	0.242658	33.33	0	0.0424455	1	2.19722	19.6823	15.0683	10.7826
600985	2022	B06	2.30259	0.090652	70.83	6.66185	0.636073	10.2633	-1.0431	25.1545	0.876976	0.756697	0.063127	33.33	0	0.0754279	1	2.19722	19.5442	15.1238	10.6924
600985	2023	B06	0	0.069584	71.37	6.05912	0.605833	10.3398	-0.184361	25.1891	0.8582	0.740859	0.062637	33.33	0	0.0570337	1	2.19722	19.2431	15.1238	10.651
600995	2011	D44	0	0.066043	78.74	0	0.331826	7.72032	3.13559	21.4802	0.75866	0.420404	0.149965	46.15	0	0.0931446	1	2.56495	17.0812	13.017	7.78945
600995	2012	D44	0	0.061556	78.81	0	0.332065	7.78425	1.58627	21.6305	0.742146	0.395586	0.101523	46.15	0	0.0931446	1	2.56495	16.8436	13.487	7.78572
600995	2013	D44	0	0.050276	75.7	0	0.306709	7.92621	-0.102969	21.7071	0.788732	0.337578	0.187958	36.36	0	0.0457875	1	2.3979	16.7214	13.5924	7.77654
600995	2014	D44	0	0.037341	75.41	0	0.303511	7.90648	0.303192	21.7827	0.725267	0.402704	-0.007766	40	0	0.0802684	1	2.30259	13.5576	13.653	7.76853
600995	2016	D44	0.693147	0.058002	75.65	0.693147	0.344789	7.81295	0.363892	21.6924	0.668281	0.391466	-0.060173	36.36	0	0.0441661	1	2.3979	14.8644	13.653	7.71691
600995	2017	D44	1.09861	0.059349	77.89	1.60944	0.412786	7.92216	-0.017297	21.6959	0.77063	0.362927	0.10804	36.36	0	0.0441661	1	2.3979	12.3201	13.653	7.72577
600995	2018	D44	0	0.109855	79.2	1.38629	0.414447	7.91891	-1.32714	21.7337	0.751295	0.360162	-0.004584	36.36	0	0.0441661	1	2.3979	14.5032	13.653	7.75018
600995	2019	D44	0.693147	0.120611	80.58	0	0.350186	8.0593	-1.7516	21.7387	0.842244	0.361361	0.145108	40	0	0.0441661	1	2.30259	13.8624	13.653	7.7424
600995	2020	D44	0	0.039322	79.6	2.19722	0.457097	7.84194	-0.121601	21.7779	0.668182	0.37648	-0.188767	36.36	0	0.0658267	1	2.3979	13.791	13.1022	7.73105
600995	2021	D44	1.38629	0.005194	69.02	2.30259	0.37691	7.9584	1.66979	21.8852	0.713203	0.416849	0.149976	36.36	0	0.0968148	1	2.3979	13.8045	13.653	7.745
600995	2022	D44	1.79176	0.053691	70.41	4.49981	0.511691	8.58845	0.803138	24.4305	0.212534	0.84312	2.59144	33.33	0	0.0755207	1	2.19722	13.7954	14.4005	7.64492
600997	2011	B06	0	0.044828	73.07	2.89037	0.443887	9.57061	2.58504	23.6898	1.10116	0.622446	0.288997	33.33	0	0.0284664	1	2.19722	16.5747	13.017	9.43004
600997	2012	C25	0	0.025295	76.28	2.63906	0.454101	9.56007	2.66165	23.77	0.943441	0.62786	-0.022642	33.33	0	0.0284664	1	2.19722	15.674	13.017	9.40952
600997	2013	C25	0.693147	0.015447	76.92	2.56495	0.454405	9.45773	1.973	23.7448	0.826399	0.610231	-0.100313	33.33	0	0.0284664	1	2.19722	14.6935	13.653	9.37966
600997	2014	C25	0	0.007553	77.4	1.79176	0.415274	9.29341	1.5984	23.8061	0.675274	0.626991	-0.167674	33.33	0	0.0242724	1	2.19722	16.3843	13.653	9.35297
600997	2015	C25	0	-0.025248	74.17	2.07944	0.403226	9.01864	1.48589	23.7358	0.494296	0.625141	-0.271161	33.33	0	0.0287054	1	2.19722	15.7009	13.653	9.34435
600997	2016	C25	0	0.027745	72.43	1.94591	0.385881	9.04056	1.85855	23.7358	0.576661	0.648651	0.125645	33.33	0	0.028696	1	2.19722	16.2446	13.653	9.30474
600997	2017	C25	0	0.02682	75.86	2.99573	0.470435	9.48648	0.861807	23.8368	0.866567	0.700651	0.582568	33.33	0	0.504159	1	2.19722	15.7733	13.653	9.28887
600997	2018	C25	0	0.068195	75.49	1.94591	0.412887	9.58185	-1.0617	23.9355	0.86447	0.703333	0.102278	33.33	0	0.504159	1	2.19722	16.1871	13.653	9.30018
600997	2019	C25	0	0.051892	78.41	2.94444	0.489524	9.56715	-0.421133	23.9212	0.813995	0.693924	-0.018966	33.33	0	0.504159	1	2.19722	16.4015	13.653	9.33344
600997	2020	C25	0	0.047366	74.66	3.3322	0.480835	9.44068	-0.087905	24.0322	0.701271	0.716558	-0.09442	33.33	0	0.482276	1	2.19722	16.5724	13.653	9.4322
600997	2021	C25	0	0.072565	71.31	2.83321	0.428799	9.63911	-1.57161	24.1151	0.783274	0.70437	0.229795	33.33	0	0.460638	1	2.19722	16.5504	13.653	9.42384
600997	2022	C25	0	0.051436	72.75	2.3979	0.414837	9.74662	-0.757923	24.0924	0.869296	0.716307	0.163294	33.33	0	0.440781	1	2.19722	16.9755	13.653	9.59995
600997	2023	C25	0	0.02615	74.28	2.30259	0.419926	9.61304	1.12914	24.0845	0.789308	0.763887	-0.121614	33.33	0	0.439773	1	2.19722	17.3182	13.653	9.58232
601001	2011	B06	0	0.126901	74.55	0	0.302999	9.36927	-0.97433	23.6622	0.804075	0.644368	0.379204	33.33	0	0.0262715	1	2.70805	17.8221	14.152	9.97199
601001	2012	B06	0	0.045337	72.35	0	0.279902	9.48866	1.85682	23.7923	0.824898	0.641008	0.198507	33.33	0	0.0262715	1	2.70805	16.7901	14.7157	10.1191
601001	2013	B06	0	-0.041037	75.54	0	0.299042	9.03146	1.56928	23.7288	0.519869	0.640527	-0.372474	33.33	0	0.0531282	1	2.70805	16.7711	14.7157	10.0606
601001	2014	B06	0.693147	0.029616	71.99	0	0.275957	8.86667	1.02417	23.9283	0.386891	0.608088	-0.199875	33.33	0	0.027653	1	2.70805	17.6278	14.7157	9.58734
601001	2015	B06	0	-0.071583	72.73	4.52179	0.522435	8.6821	2.48961	23.9982	0.279027	0.649817	-0.178374	33.33	0	0.0331979	1	2.70805	16.883	14.7157	9.51377
601001	2016	B06	0	0.01736	70.41	0	0.262617	8.81853	0.871568	23.9918	0.280434	0.62859	0.036865	33.33	0	0.0331979	1	2.70805	16.628	14.604	8.70301
601001	2017	B06	0	0.051886	72.97	0	0.285259	8.99085	0.099004	24.017	0.344358	0.627637	0.239664	33.33	0	0.0331979	1	2.70805	17.5349	14.604	8.70168
601001	2018	B06	1.60944	0.045	75.93	3.66356	0.508858	9.06867	-0.00847	23.9567	0.430443	0.641968	0.228711	35.71	0	0.0331979	1	2.63906	16.6311	14.604	8.68963
601001	2019	B06	1.38629	0.051723	75.18	3.3322	0.485248	9.06062	0.155043	24.0371	0.42977	0.632479	0.008836	33.33	0	0.0331979	1	2.70805	16.6055	14.604	8.65609
601001	2020	B06	0	0.044732	73.51	3.61092	0.48684	9.03478	0.177694	24.1893	0.366567	0.63061	-0.039884	35.71	0	0.027653	1	2.63906	16.4774	14.604	8.58335
601001	2021	B06	0	0.165163	69.79	1.38629	0.3447	9.54587	-2.79436	24.4207	0.504881	0.646394	0.674924	33.33	0	0.027653	1	2.70805	16.5064	14.604	8.61704
601001	2022	B06	1.60944	0.10684	70.03	0.693147	0.303823	9.40945	-1.59012	24.4661	0.389571	0.671225	-0.119541	35.71	0	0.0550582	1	2.63906	16.6146	14.604	8.89714
601001	2023	B06	0	0.112742	71.01	1.60944	0.362188	9.35561	-2.53641	24.3523	0.384055	0.66156	-0.04602	33.33	0	0.049975	1	2.70805	16.6654	14.4521	9.07578
601011	2012	C25	0	0.015111	79.41	2.48491	0.469662	7.96666	3.18482	22.3568	0.462927	0.699857	-0.19965	33.33	0	0.183959	0	2.19722	17.1364	12.8992	8.32264
601011	2013	C25	0	0.001448	79.26	4.72739	0.5904	7.79749	2.19802	22.3995	0.3615	0.713103	-0.162348	33.33	1	0.183959	0	2.19722	16.7409	12.8992	8.38891
601011	2014	C25	1.60944	0.012076	76.33	2.94444	0.470303	7.81629	1.51094	22.4579	0.34472	0.680129	0.003228	33.33	1	0.183959	0	2.19722	17.0546	13.3047	8.40537
601011	2015	C25	1.09861	0.013099	75.71	3.98898	0.522715	7.63193	1.67698	22.8076	0.222203	0.700839	-0.19771	33.33	1	0.171671	0	2.19722	17.1721	13.3047	8.26049
601011	2016	C25	0.693147	0.010491	69.87	1.60944	0.346013	7.7337	2.0365	22.9216	0.210953	0.476297	0.180898	33.33	0	0.186689	0	2.19722	17.5218	13.3047	8.26668
601011	2017	C25	1.09861	0.016198	73.89	2.77259	0.441903	8.22078	1.96406	23.0511	0.304716	0.483686	0.632242	33.33	0	0.186689	0	2.19722	16.0644	13.3047	8.39909
601011	2018	C25	1.09861	0.031369	78.63	3.93183	0.543928	8.43637	2.07815	23.1138	0.336232	0.463953	0.212802	33.33	0	0.186689	0	2.19722	17.147	13.3047	8.40088
601011	2019	C25	0.693147	0.00465	66.3	4.54329	0.478171	7.98612	2.2488	23.1058	0.250589	0.431989	-0.234378	37.5	0	0.191066	0	2.07944	17.5685	13.3047	8.16508
601011	2020	C25	0	0.002908	68.59	4.65396	0.502201	8.19742	1.77692	23.1294	0.244019	0.409045	-0.018636	33.33	0	0.191066	0	2.19722	16.2752	13.3047	7.80425
601011	2021	C25	1.09861	0.010371	70.47	3.49651	0.454149	8.49889	1.89724	23.2065	0.310224	0.398064	0.337919	33.33	0	0.195902	0	2.19722	16.2263	13.3047	7.78239
601011	2022	C25	1.09861	0.009762	68.33	4.21951	0.476822	8.56108	2.64826	23.318	0.297386	0.364737	0.054306	37.5	0	0.195902	0	2.07944	16.6831	13.3047	7.81722
601011	2023	C25	0	-0.130339	70.92	3.4012	0.442614	8.60152	2.42978	23.2412	0.288923	0.351532	-0.012275	33.33	0	0.195902	0	2.30259	15.9603	13.3047	7.76769
601015	2015	C25	0	-0.046634	78.05	0	0.318475	8.58097	2.28437	23.0552	0.468029	0.779839	-0.230081	33.33	0	0.463757	0	2.19722	16.2074	13.8155	8.49064
601015	2016	C25	0	0.022145	79.13	1.09861	0.39198	8.67357	1.68937	23.0891	0.530608	0.776269	0.065081	33.33	0	0.463757	0	2.19722	15.4292	13.8155	8.36916
601015	2017	C25	0	0.024693	69.31	2.63906	0.399006	9.1924	0.811082	23.3639	0.74651	0.77966	0.724133	33.33	0	0.351914	0	2.19722	14.3816	13.8155	8.61232
601015	2018	C25	0	0.031864	67.91	4.61512	0.496732	9.1308	1.12065	23.3988	0.733812	0.773798	0.092746	33.33	0	0.351914	0	2.19722	14.8825	14.0779	8.69851
601015	2019	C25	0	0.00469	71.56	2.30259	0.396937	9.00966	1.62221	23.4138	0.641697	0.745722	-0.103564	33.33	0	0.351914	0	2.19722	14.8889	14.0779	8.84362
601016	2015	D44	0.693147	0.017207	75.88	2.56495	0.446314	7.22031	0.160376	23.6034	0.08787	0.850341	0.148783	33.33	0	0.333333	1	2.48491	16.8773	14.221	6.40688
601016	2016	D44	0	0.015065	76.61	2.30259	0.437553	7.2116	1.98794	23.6104	0.079151	0.800855	0.041065	33.33	0	0.333333	1	2.19722	16.8886	14.5087	6.56386
601088	2011	B06	0	0.134617	78.23	5.7462	0.64743	10.5269	-1.04508	26.7086	0.544137	0.918672	0.36915	33.33	0	0.233656	1	2.19722	18.6277	17.0491	11.3177
601088	2012	B06	0	0.130121	78.96	6.00635	0.667136	10.5552	-1.36933	26.8397	0.58456	0.920296	0.202035	33.33	0	0.233492	1	2.19722	19.0625	16.9458	11.398
601088	2013	B06	0	0.114195	78.5	6.18002	0.671902	10.5332	-1.32235	26.9531	0.581761	0.916572	0.134009	33.33	0	0.23347	1	2.19722	19.2622	16.5544	11.424
601088	2014	B06	0	0.089156	78.46	6.34036	0.678617	10.6043	-1.1763	27.001	0.477491	0.917042	-0.124867	37.5	0	0.233449	1	2.07944	19.9068	16.3079	11.4375
601088	2015	B06	0.693147	0.042355	82	6.54535	0.714529	10.5811	-0.318826	27.0404	0.322373	0.939241	-0.287047	42.86	0	0.233307	1	1.94591	20.5088	16.3384	11.4669
601088	2016	B06	0	0.052479	81.7	6.73934	0.723499	10.6535	-3.86451	27.0718	0.325377	0.940758	0.034213	33.33	0	0.233334	1	2.19722	19.9725	16.3243	11.4173
601088	2017	B06	0	0.094925	84.1	6.6733	0.746	10.8921	-1.31186	27.0638	0.436861	0.945934	0.358325	42.86	0	0.233356	1	1.94591	19.337	16.4314	11.397
601088	2018	B06	0	0.093629	83.95	6.78219	0.746505	10.9743	-1.95092	27.0987	0.45757	0.944186	0.06173	50	0	0.233334	1	2.30259	18.4695	16.3079	11.372
601088	2019	B06	0	0.089969	83.89	6.88551	0.751436	11.0038	-1.7775	27.0485	0.422215	0.913635	-0.084172	44.44	0	0.245459	1	2.19722	19.5649	16.0668	11.2335
601088	2020	B06	1.60944	0.084634	84.1	6.59851	0.736994	10.986	-3.46625	27.0484	0.417686	0.914456	-0.035589	37.5	0	0.245447	1	2.07944	19.8652	16.0668	11.2409
601088	2021	B06	1.09861	0.10186	84.1	6.76849	0.753282	11.0675	-3.86451	27.1319	0.575232	0.917164	0.437073	37.5	0	0.243938	1	2.07944	19.9575	16.0668	11.2628
601088	2022	B06	0	0.132931	82.29	6.97167	0.746532	11.0675	-3.86451	27.1557	0.560888	0.924405	0.027794	37.5	0	0.243926	1	2.07944	20.0241	16.0668	11.327
601088	2023	B06	0	0.111181	81.16	6.79234	0.726255	11.0126	-3.67207	27.1692	0.548053	0.920417	-0.004235	37.5	0	0.243914	1	2.07944	19.5807	16.0668	11.3319
601101	2011	B06	0.693147	0.134129	73.92	1.09861	0.358681	8.88978	-0.732729	23.0991	0.708386	0.717274	0.717426	33.33	0	0.0355987	1	2.70805	13.5773	14.4885	9.77309
601101	2012	B06	0	0.083077	78.15	1.09861	0.388512	8.79146	0.31341	23.1731	0.620908	0.698501	-0.002528	33.33	0	0.0355987	1	2.70805	16.8605	14.4986	9.7847
601101	2013	B06	0	0.043611	80.48	3.04452	0.510778	8.84683	0.65917	23.2689	0.597786	0.674211	0.049182	33.33	0	0.0298564	1	2.70805	15.9055	14.604	9.7794
601101	2014	B06	0	0.014364	73.67	1.60944	0.376299	8.82322	1.82723	23.3803	0.505064	0.674456	-0.056951	33.33	0	0.0298564	1	2.70805	13.3723	14.691	9.58404
601101	2015	B06	0	-0.026855	78.67	3.61092	0.522577	8.82625	2.17008	23.6092	0.408503	0.731497	-0.041985	33.33	0	0.0395783	1	2.70805	13.9616	14.691	9.36152
601101	2016	B06	0	0.00221	72.99	3.58352	0.478249	8.37634	1.83951	23.6348	0.267217	0.726438	-0.223469	33.33	0	0.0395783	1	2.70805	18.2135	14.8271	9.14399
601101	2017	B06	0	0.04066	77	3.97029	0.533813	8.47818	1.04284	23.6524	0.300603	0.694744	0.092571	33.33	0	0.0298564	1	2.70805	18.5516	14.9565	9.03575
601101	2018	B06	0	0.045227	77.73	4.33073	0.55965	8.44862	-0.271365	23.6698	0.307076	0.691934	0.042087	38.46	0	0.0298564	1	2.56495	18.9942	14.8271	8.86827
601101	2019	B06	0.693147	0.020297	79.66	4.38203	0.575957	8.4182	0.893602	23.944	0.257183	0.699238	-0.047803	41.67	0	0.0298564	1	2.48491	19.0565	14.1156	8.71915
601101	2020	B06	0	0.002498	68.59	3.09104	0.41653	8.19795	1.97207	23.9372	0.174772	0.700485	-0.211494	33.33	0	0.0293803	1	2.48491	19.2881	13.5924	8.60117
601101	2021	B06	1.09861	0.108833	71.07	3.17805	0.448342	8.85716	-0.677594	24.0759	0.313117	0.684876	0.918405	45.45	0	0.0293733	1	2.3979	16.3076	13.5924	8.62515
601101	2022	B06	0	0.074549	69.19	1.09861	0.317143	8.95574	0.221346	24.1179	0.318126	0.687792	0.109668	41.67	0	0.0293733	1	2.48491	17.3926	13.5924	8.69668
601101	2023	B06	0	0.05731	73.56	3.4012	0.476625	8.77177	0.159059	24.1217	0.282542	0.719316	-0.091499	36.36	0	0.0424509	1	2.3979	17.145	13.5924	8.69968
601139	2011	D45	0	0.051099	73.31	1.09861	0.34804	9.15504	1.21572	22.948	0.982418	0.886724	0.236863	33.33	0	0.326723	1	2.70805	14.083	14.3041	8.55603
601139	2012	D45	0.693147	0.057471	78.67	1.60944	0.418815	9.14955	3.0801	22.9933	0.94746	0.883095	0.105446	33.33	0	0.326723	1	2.70805	16.0812	14.3343	8.67197
601139	2013	D45	0.693147	0.066787	80.98	3.04452	0.516352	8.99752	-0.576789	23.2149	0.788099	0.881438	-0.04386	33.33	0	0.326723	1	2.70805	14.9254	14.3343	8.69115
601139	2014	D45	0	0.057787	79.3	2.99573	0.499778	9.06383	0.415818	23.3081	0.752171	0.879466	0.11153	33.33	0	0.326723	1	2.70805	15.7045	14.3921	8.68457
601139	2015	D45	1.38629	0.044412	79.59	3.85015	0.54795	8.85352	-0.541891	23.449	0.558537	0.86388	-0.164036	33.33	0	0.326723	1	2.70805	17.1494	14.3921	8.73777
601139	2016	D45	0	0.048516	80.8	3.73767	0.551631	8.85195	0.509421	23.5707	0.523441	0.879467	0.067961	33.33	0	0.326723	1	2.70805	16.9451	14.4143	8.80192
601139	2017	D45	1.38629	0.050739	81.26	3.3322	0.533202	9.10485	1.08084	23.6561	0.613951	0.852795	0.299665	33.33	0	0.326723	1	2.70805	17.23	14.4361	8.78966
601139	2018	D45	1.38629	0.05584	79.56	3.09104	0.506917	9.20611	0.545274	23.7045	0.661996	0.854232	0.152152	33.33	0	0.326723	1	2.70805	17.1136	14.4849	8.87038
601139	2019	D45	2.3979	0.051679	81.24	3.29584	0.531117	9.22118	0.029982	23.8681	0.65343	0.873513	0.100765	33.33	0	0.326723	1	2.70805	17.2819	14.5574	8.88516
601139	2020	D45	1.60944	0.056722	79.59	4.44265	0.58128	9.26428	-0.103893	23.9625	0.616245	0.868642	0.070554	33.33	0	0.407963	1	2.70805	17.7124	14.6264	8.9647
601139	2021	D45	0	0.051683	73.65	4.27667	0.524914	9.57377	1.84624	24.2524	0.718489	0.848765	0.42624	35.71	0	0.407963	1	2.63906	17.8941	14.4574	9.10964
601139	2022	D45	1.09861	0.038906	73.63	4.94164	0.560298	9.89497	2.66518	24.3661	0.831614	0.851862	0.403779	35.71	0	0.407963	1	2.63906	18.192	14.4574	9.10053
601139	2023	D45	0	0.039825	78.57	3.85015	0.539571	9.88172	2.07336	24.5136	0.750052	0.846238	0.028843	35.71	0	0.407963	1	2.63906	18.5819	14.7278	9.14612
601158	2011	D46	0	0.095156	73.85	2.83321	0.450445	8.11244	-1.31338	23.5791	0.223213	0.906039	0.155817	33.33	0	0.17892	1	2.19722	17.3886	13.4588	8.49392
601158	2012	D46	0	0.106277	70.2	2.3979	0.398541	8.15372	-2.38132	23.6101	0.223259	0.903631	0.051219	37.5	0	0.17892	1	2.07944	17.0739	13.8155	8.53817
601158	2013	D46	0	0.099358	72.97	2.30259	0.414712	8.1502	-3.48863	23.7131	0.211513	0.902796	0.00777	37.5	0	0.17892	1	2.07944	17.5064	13.8155	8.51499
601158	2014	D46	0	0.071651	72.85	3.04452	0.452478	8.18977	-2.29612	23.7471	0.204513	0.899119	0.034255	42.86	0	0.17892	1	1.94591	16.6039	13.7642	8.50309
601158	2015	D46	0	0.077284	74.86	2.30259	0.428093	8.28298	-2.82757	23.6982	0.223519	0.923908	0.084978	50	0	0.769882	1	1.79176	16.8823	13.8155	8.49249
601158	2016	D46	1.38629	0.053688	74.83	2.94444	0.461373	8.23849	-2.54905	23.7308	0.223663	0.926143	-0.007673	50	0	0.769882	1	1.79176	17.0107	13.8155	8.5543
601158	2017	D46	1.79176	0.102475	75.54	3.4012	0.495431	8.24312	-2.58833	23.725	0.221594	0.920014	0.004018	42.86	0	0.769882	1	1.94591	16.8171	13.7642	8.56408
601158	2018	D46	1.60944	0.06916	75.72	3.73767	0.512954	8.30719	-1.58277	23.7173	0.256995	0.923813	0.15643	42.86	0	0.769882	1	1.94591	17.6323	13.7642	8.61269
601158	2019	D46	2.07944	0.079943	77.52	3.80666	0.531708	8.35435	-1.57148	23.8012	0.270572	0.923276	0.090409	42.86	0	0.769882	1	1.94591	17.6388	13.7953	8.66871
601158	2020	D46	2.07944	0.076319	83.67	4.52179	0.619217	8.43908	-1.34247	23.9233	0.272747	0.92318	0.126105	42.86	0	0.769882	1	1.94591	17.9466	13.7953	8.70118
601158	2021	D46	1.94591	0.077201	70.34	4.63473	0.520179	8.50436	-0.67046	24.099	0.269705	0.92747	0.142159	42.86	0	0.769882	1	1.94591	18.1239	13.7953	8.77354
601158	2022	D46	1.38629	0.062696	72.19	4.38203	0.519927	8.54144	0.346827	24.1877	0.254202	0.921372	0.072614	42.86	0	0.769882	1	1.94591	18.2099	13.7953	8.78033
601158	2023	D46	0.693147	0.033654	72.64	4.77912	0.543205	8.4514	1.26401	24.2229	0.222999	0.908891	-0.067422	50	0	0.769882	1	1.79176	18.2731	13.9199	8.78324
601199	2012	D46	1.79176	0.058845	74.67	0	0.299174	6.86127	-2.68964	21.6539	0.221488	0.745373	0.003508	33.33	0	0.663042	1	2.19722	16.1971	13.4588	6.83626
601199	2013	D46	1.79176	0.052405	79.96	0	0.340506	6.88842	-2.53761	21.8288	0.210745	0.736572	0.119259	33.33	0	0.663042	1	2.19722	15.9217	13.4588	6.91473
601199	2014	D46	1.09861	0.055446	78.26	0	0.327292	7.13826	-1.5098	21.9394	0.234368	0.730551	0.27981	33.33	0	0.663042	1	2.19722	14.2708	13.4588	6.92952
601199	2015	D46	1.09861	0.077675	78.1	1.09861	0.387738	7.25909	-1.90286	21.9945	0.246669	0.727988	0.142054	42.86	0	0.658805	1	1.94591	13.8155	13.4588	6.96035
601199	2016	D46	1.60944	0.080187	79.27	1.60944	0.425147	7.44403	-1.17755	22.2424	0.272173	0.677571	0.293235	42.86	0	0.658805	1	1.94591	13.9591	13.4588	6.95081
601199	2017	D46	1.09861	0.051833	72.24	1.09861	0.33964	7.39296	0.123868	22.3097	0.232899	0.662143	-0.005301	42.86	0	0.658805	1	1.94591	13.9328	13.4588	6.93634
601199	2018	D46	2.56495	0.041903	80.52	1.09861	0.404344	7.20851	0.28111	22.1896	0.194923	0.665985	-0.183851	42.86	0	0.658805	1	1.94591	14.8402	13.4588	6.91175
601199	2019	D46	2.89037	0.050281	79.76	2.19722	0.459129	7.22909	-1.06917	22.3035	0.215842	0.664045	0.103728	42.86	1	0.658805	1	1.94591	14.7033	13.4588	6.88244
601199	2020	D46	2.89037	0.046752	80.22	3.2581	0.520647	7.22747	-1.267	22.4198	0.184874	0.657029	-0.03893	42.86	1	0.658805	1	1.94591	15.1282	13.4588	6.86901
601199	2021	D46	2.89037	0.049483	75.41	3.4012	0.490688	7.46876	0.173805	22.4666	0.199364	0.665681	0.168344	42.86	0	0.658805	1	1.94591	15.4746	13.4588	6.88141
601199	2022	D46	2.89037	0.048472	75.74	3.61092	0.504716	7.61148	0.878783	22.4904	0.219182	0.685174	0.138667	33.33	0	0.658805	1	2.19722	15.6582	13.4588	6.90375
601199	2023	D46	1.38629	0.054122	75.52	3.46574	0.495419	7.68371	0.170343	22.531	0.228281	0.626403	0.075707	33.33	0	0.96665	1	2.19722	0	13.4588	6.88449
601225	2015	B06	1.38629	-0.02604	57.25	5.26786	0.405775	9.52365	2.55863	25.2283	0.360243	0.925332	-0.209937	33.33	0	0.140304	1	2.19722	18.6818	14.9533	10.9454
601225	2016	B06	1.79176	0.046222	57.25	5.33754	0.450599	9.65371	0.956705	25.2632	0.34966	0.905178	0.019087	42.86	0	0.120437	1	1.94591	17.856	14.9533	10.2517
601225	2017	B06	2.30259	0.157971	73.14	4.8828	0.561553	10.0732	-0.999478	25.3811	0.511582	0.807373	0.537106	42.86	0	0.083453	1	1.94591	17.2996	14.9533	10.2408
601225	2018	B06	2.63906	0.141005	73.97	5.79301	0.616795	10.1151	-1.09655	25.5152	0.506546	0.779201	0.123642	42.86	0	0.0611565	1	1.94591	17.4734	14.9533	10.2962
601225	2019	B06	1.94591	0.134559	82.57	5.3033	0.657437	10.3602	-1.3594	25.565	0.593847	0.821788	0.282745	37.5	0	0.0483066	1	2.07944	17.1456	15.074	10.3501
601225	2020	B06	1.94591	0.142693	76.46	6.01616	0.648809	10.557	-3.03558	25.7266	0.685119	0.80136	0.292314	37.5	0	0.0483218	1	2.07944	18.1641	15.074	10.5008
601225	2021	B06	2.07944	0.165163	73.09	6.4552	0.650388	10.9584	-3.86451	25.9458	0.910305	0.756358	0.605165	42.86	0	0.0667374	1	1.94591	16.7098	15.074	10.5532
601225	2022	B06	1.38629	0.165163	74.88	6.31897	0.660746	11.0155	-3.86451	26.0951	0.79912	0.773966	0.095762	42.86	0	0.0882488	1	1.94591	18.4857	15.074	10.5837
601225	2023	B06	0	0.165163	81.53	0	0.361295	11.0275	-2.32561	25.9906	0.819071	0.749203	0.024122	42.86	0	0.0415448	1	1.94591	18.9296	15.074	10.6772
601666	2011	B06	0	0.093192	71.87	0	0.279467	9.61683	1.73434	23.7021	1.31645	0.621078	0.094482	33.33	0	0.0555892	1	2.70805	16.4129	14.221	11.3286
601666	2012	B06	0	0.057514	72.8	1.60944	0.372453	9.46493	3.22629	23.7612	1.08947	0.611612	-0.115654	35.71	0	0.0143421	1	2.63906	16.6328	14.7116	11.3587
601666	2013	B06	0.693147	0.031179	71.25	2.19722	0.390573	9.29559	4.09663	24.0006	0.808689	0.619347	-0.136106	33.33	0	0.0280671	1	2.70805	16.9604	14.4033	11.3781
601666	2014	B06	0.693147	0.007788	73.84	3.89182	0.502248	9.11641	3.6957	24.1717	0.556094	0.587136	-0.15834	33.33	0	0.0143421	1	2.70805	15.3786	14.4033	11.4314
601666	2015	B06	0	-0.064039	74.72	3.4012	0.477278	8.69957	2.82046	24.2903	0.372196	0.610522	-0.228044	35.71	0	0.0365345	1	2.63906	16.3138	14.4033	11.422
601666	2016	B06	0	0.019264	66.55	2.07944	0.34616	8.82519	1.75599	24.3645	0.400058	0.612798	0.182368	33.33	0	0.0365345	1	2.70805	16.4978	14.4033	11.3503
601666	2017	B06	0	0.037646	70.33	3.4012	0.449733	9.14083	1.8829	24.4857	0.506947	0.604896	0.40976	33.33	0	0.0365345	1	2.70805	17.5328	14.4033	11.4122
601666	2018	B06	0.693147	0.019187	74.12	3.78419	0.499361	9.07816	1.15186	24.6142	0.438057	0.611515	-0.028353	33.33	0	0.0365345	1	2.70805	17.561	14.4033	11.3925
601666	2019	B06	0.693147	0.025541	73.69	4.02535	0.509625	9.19797	1.77202	24.7171	0.454283	0.624791	0.172773	33.33	0	0.046634	1	2.70805	17.6126	14.4033	11.361
601666	2020	B06	0	0.030142	75.17	3.66356	0.501813	9.1193	2.15279	24.7034	0.4148	0.678819	-0.052375	33.33	0	0.0515911	1	2.70805	18.7852	14.4033	11.2154
601666	2021	B06	0	0.05571	68.31	3.8712	0.460799	9.42984	0.278447	24.8809	0.505768	0.680071	0.325989	33.33	0	0.0870027	1	2.70805	17.6278	14.4033	11.0865
601666	2022	B06	1.09861	0.089536	69.03	4.27667	0.491076	9.62921	0.103322	25.0295	0.522096	0.619245	0.213661	35.71	0	0.125504	1	2.63906	17.7256	14.4033	10.89
601666	2023	B06	0	0.055947	73.52	4.20469	0.520242	9.47949	0.935179	25.0759	0.415469	0.582947	-0.124375	33.33	0	0.103826	1	2.70805	17.729	14.4033	10.7119
601699	2011	B06	0	0.104469	79.59	4.2485	0.573989	9.66024	0.139599	24.2663	0.701531	0.734077	0.046603	35.29	0	0.0454636	1	2.70805	15.3321	14.5574	10.3626
601699	2012	B06	0	0.055262	82.29	3.95124	0.575576	9.52767	2.48945	24.4024	0.540958	0.709667	-0.105277	35.29	0	0.0213661	1	2.70805	14.2947	14.8088	10.4269
601699	2013	B06	0.693147	0.027368	83.16	4.36945	0.603408	9.4491	2.23651	24.5432	0.450629	0.684958	-0.043126	35.29	0	0.0211596	1	2.70805	15.6809	14.5574	10.4632
601699	2014	B06	0	0.015392	77.88	4.54329	0.57039	9.20053	1.78945	24.665	0.330157	0.659194	-0.165086	35.29	0	0.0165783	1	2.70805	15.708	14.5574	10.4719
601699	2015	B06	0	-0.000815	83.14	3.85015	0.572818	8.76012	2.17931	24.6476	0.218463	0.693103	-0.304106	35.29	0	0.0487462	1	2.70805	16.1109	14.8088	10.4574
601699	2016	B06	1.60944	0.013094	80.41	3.13549	0.51307	8.92559	2.14467	24.7807	0.262429	0.664565	0.275559	35.29	0	0.0173874	1	2.70805	18.2975	14.5574	10.4409
601699	2017	B06	0	0.039678	79.95	2.94444	0.500831	9.40261	1.72389	24.9201	0.378826	0.715677	0.654575	35.29	0	0.0525014	1	2.70805	16.294	14.8088	10.4263
601699	2018	B06	1.60944	0.029473	81.83	4.52179	0.601399	9.44761	-0.1461	24.9017	0.381656	0.705441	0.06779	35.29	0	0.0488563	1	2.70805	16.1791	14.8088	10.4364
601699	2019	B06	0.693147	0.030667	83.05	5.05625	0.640405	9.39063	1.77655	25.0309	0.357626	0.718634	0.065697	50	0	0.0488329	1	2.48491	17.7607	14.5574	10.5158
601699	2020	B06	0	0.024838	80.65	5.2933	0.63403	9.35685	2.25394	25.0723	0.342498	0.703535	-0.030559	50	0	0.0403249	1	2.48491	16.6745	14.8088	10.4978
601699	2021	B06	0	0.079298	72.92	5.04986	0.563452	9.93361	0.676	25.2757	0.523199	0.709385	0.738283	37.5	0	0.0657389	1	2.07944	17.9679	14.8088	10.4771
601699	2022	B06	0.693147	0.164956	72.29	4.40672	0.529241	10.1213	-3.86451	25.2749	0.572527	0.735488	0.202661	37.5	0	0.0827657	1	2.07944	18.2378	14.8088	10.4502
601699	2023	B06	1.38629	0.102167	74.26	4.66344	0.554466	9.90868	-1.27813	25.1864	0.47516	0.717678	-0.205537	42.86	0	0.235416	1	1.94591	18.5617	14.8088	10.4453
601778	2021	D44	0.693147	0.012802	69.16	1.60944	0.340567	8.02635	2.30001	24.1071	0.125018	0.616225	0.024374	33.33	0	0.317007	0	2.19722	18.8944	15.7026	7.16781
601778	2022	D44	1.09861	0.006671	68.41	0.693147	0.284004	7.8485	2.65961	24.3449	0.094556	0.536963	-0.130197	33.33	0	0.275103	0	2.19722	18.061	15.7026	7.28413
601778	2023	D44	0	0.009974	71.34	1.09861	0.329596	8.09942	3.708	24.4379	0.111101	0.434375	0.367239	33.33	0	0.209218	0	2.19722	14.8488	15.7026	7.39695
601808	2011	B07	0	0.062826	78.41	4.94876	0.600121	9.17743	2.89047	24.8977	0.29404	0.898225	0.046854	42.86	0	0.635163	1	1.94591	18.2175	16.6528	9.19553
601808	2012	B07	0	0.065417	61.32	5.15906	0.476839	9.29388	1.3294	25.0369	0.323933	0.902727	0.196894	42.86	0	0.635324	1	1.94591	18.7117	12.6115	9.47209
601808	2013	B07	0	0.087372	70.97	5.05625	0.548966	9.46583	0.378571	25.096	0.363157	0.906757	0.235518	42.86	0	0.635566	1	1.94591	18.6413	16.6249	9.53467
601808	2014	B11	0	0.09053	77.1	5.25227	0.608348	9.63337	-0.412907	25.1877	0.405933	0.90313	0.206104	42.86	0	0.750188	1	1.94591	18.9381	16.672	9.68639
601808	2015	B11	0	0.012292	81.93	5.27811	0.642428	9.24585	0.644178	25.2615	0.26224	0.927252	-0.298522	42.86	0	0.74985	1	1.94591	18.5414	16.6399	9.68502
601808	2016	B11	0	-0.131666	79.77	5.11199	0.606169	8.80239	2.22157	25.1121	0.174094	0.928975	-0.359423	37.5	0	0.74985	1	2.07944	17.9474	16.5101	9.61099
601808	2017	B11	0.693147	0.000922	79.22	4.98361	0.604087	8.96943	1.75625	25.0254	0.225858	0.92321	0.150752	50	0	0.749962	1	1.79176	18.8084	16.4897	9.56627
601808	2018	B11	0	0.001193	80.85	5.273	0.632839	9.18559	2.23318	25.0366	0.295323	0.926044	0.258623	42.86	0	0.750131	1	1.94591	18.7669	16.5302	9.58795
601808	2019	B11	0	0.033531	83.29	5.41165	0.661976	9.54821	1.43499	25.0553	0.412964	0.933648	0.418724	42.86	0	0.750188	1	1.94591	18.6225	16.5551	9.59737
601808	2020	B11	0	0.035757	83.63	5.45104	0.666976	9.50662	0.699468	25.0532	0.380931	0.928775	-0.069887	42.86	1	0.7503	1	1.94591	18.5081	16.5799	9.58898
601808	2021	B11	0	0.004315	77.47	5.4848	0.617966	9.53305	0.950507	25.018	0.391319	0.92829	0.008419	42.86	1	0.7503	1	1.94591	17.5823	16.2929	9.60582
601808	2022	B11	0	0.033132	78.29	5.60212	0.632893	9.72584	1.51859	25.0695	0.473886	0.948752	0.22107	37.5	1	0.750356	1	2.07944	17.9569	16.3774	9.62589
601808	2023	B11	0	0.040929	79.23	5.2575	0.62198	9.91126	-0.008231	25.1451	0.54996	0.953147	0.23696	37.5	1	0.750356	1	2.07944	17.8224	14.221	9.64685
601857	2011	B07	0	0.081707	80.04	7.58832	0.753282	10.5269	0.715944	28.0356	1.12138	0.957953	0.367424	38.46	0	0.131679	1	2.56495	20.8902	17.6737	12.8368
601857	2012	B07	0	0.063929	79.78	7.66996	0.753282	10.5552	1.27923	28.0356	1.07445	0.957953	0.095543	38.46	0	0.13177	1	2.56495	20.8902	17.6737	12.8368
601857	2013	B07	0	0.063061	78.46	7.66996	0.753282	10.5332	0.066713	28.0356	1.0012	0.957953	0.028619	45.45	0	0.131808	1	2.3979	20.8902	17.6737	12.8368
601857	2014	B07	0	0.050147	73.85	7.66996	0.738862	10.6043	-0.03236	28.0356	0.961778	0.957953	0.010999	36.36	0	0.131837	1	2.3979	20.8902	17.6737	12.8368
601857	2015	B07	0.693147	0.017654	74.1	7.66996	0.747037	10.5811	0.487423	28.0356	0.719008	0.957953	-0.244215	36.36	0	0.131926	1	2.3979	20.8902	17.6737	12.8368
601857	2016	B07	0.693147	0.012279	77.52	7.66996	0.753282	10.6535	0.912876	28.0356	0.674969	0.957953	-0.062897	33.33	0	0.132517	1	2.56495	20.8902	17.6737	12.8368
601857	2017	B07	0.693147	0.015322	80.04	7.66996	0.753282	10.8921	0.438008	28.0356	0.839629	0.957953	0.24676	35.71	0	0.138106	1	2.63906	20.8177	17.6737	12.8368
601857	2018	B07	0	0.029937	80.63	7.66996	0.753282	10.9743	0.394596	28.0356	0.973066	0.957953	0.167518	45.45	0	0.141084	1	2.3979	20.6388	17.6737	12.8368
601857	2019	B07	0	0.025901	76.82	7.66996	0.753282	11.0038	0.465583	28.0356	0.972801	0.957953	0.06935	50	0	0.142266	1	2.19722	20.7372	17.6737	12.8368
601857	2020	B07	0	0.012824	78.1	7.66996	0.753282	10.986	0.504114	28.0356	0.740708	0.957953	-0.231632	45.45	0	0.142304	1	2.3979	20.8902	17.6737	12.8368
601857	2021	B07	0.693147	0.045958	76.91	7.66996	0.753282	11.0675	0.165639	28.0356	1.04764	0.957953	0.351898	41.67	0	0.142286	1	2.48491	20.5453	17.6657	12.8368
601857	2022	B07	0	0.063357	81.31	7.66996	0.753282	11.0675	-0.512242	28.0356	1.25154	0.957953	0.238996	36.36	0	0.142082	1	2.3979	20.8902	17.6657	12.8368
601857	2023	B07	0	0.066487	84.1	6.89669	0.753282	11.0126	-1.19012	28.0356	1.11038	0.957953	-0.070436	41.67	0	0.138531	1	2.48491	20.8902	17.6442	12.8368
601898	2011	B06	0	0.073784	71	4.44265	0.514628	10.5743	0.046143	25.7892	0.636308	0.891364	0.24701	50	0	0.527705	1	2.19722	17.612	16.2579	10.9142
601898	2012	B06	0	0.058113	57.25	4.74493	0.419828	10.465	1.36812	25.9375	0.506774	0.893823	-0.017787	50	0	0.524631	1	2.19722	18.1734	16.3571	10.9145
601898	2013	B06	0	0.021542	68.88	4.54329	0.499734	10.3833	1.64871	26.0936	0.412801	0.899288	-0.056995	44.44	0	0.518941	1	2.19722	17.7952	16.3571	10.9198
601898	2014	B06	1.38629	0.005341	57.25	4.40672	0.377217	10.2096	2.07235	26.2151	0.308812	0.895746	-0.141559	37.5	0	0.519076	1	2.07944	18.9646	16.3571	10.8995
601898	2015	B06	1.38629	-0.008262	65.25	4.46591	0.464732	10.0011	1.82384	26.2723	0.237233	0.919431	-0.161228	37.5	0	0.519427	1	2.07944	19.3218	16.3571	10.8714
601898	2016	B06	1.38629	0.011754	69	4.72739	0.510083	10.0278	2.07975	26.2116	0.243096	0.921365	0.022958	37.5	0	0.519454	1	2.07944	18.4882	16.3571	10.7603
601898	2017	B06	1.94591	0.01812	79.04	5.24175	0.618017	10.3456	2.01798	26.2401	0.330626	0.920839	0.337969	33.33	0	0.519832	1	2.19722	19.0897	16.1525	10.7
601898	2018	B06	1.60944	0.024111	79.31	5.05625	0.610405	10.6124	1.71675	26.3017	0.40319	0.920674	0.283727	33.33	0	0.519697	1	2.19722	19.4575	16.2134	10.6501
601898	2019	B06	1.94591	0.032012	80.16	5.28827	0.630386	10.7871	1.58109	26.3308	0.481677	0.923054	0.241537	37.5	0	0.519751	1	2.07944	19.0367	16.2134	10.6481
601898	2020	B06	1.09861	0.032208	81.62	5.64191	0.66131	10.8773	1.3764	26.3641	0.508655	0.922068	0.090241	37.5	0	0.519805	1	2.07944	19.2015	16.2134	10.6357
601898	2021	B06	1.60944	0.06285	70.31	5.63479	0.573736	11.0675	-0.457177	26.497	0.764458	0.926247	0.639651	42.86	0	0.520291	1	1.94591	19.1253	16.2134	10.7249
601898	2022	B06	1.94591	0.076587	74.4	5.92426	0.622866	11.0675	-0.203335	26.5525	0.665672	0.930278	-0.045648	42.86	0	0.520508	1	1.94591	19.3594	13.8451	10.7462
601898	2023	B06	0	0.074679	76.08	5.48064	0.611693	11.0441	-0.554318	26.5794	0.559668	0.926821	-0.125163	42.86	0	0.520481	1	1.94591	19.5775	16.1477	10.7605
601918	2011	B06	0	0.064511	73.62	0	0.291278	8.61664	3.99276	23.8248	0.386446	0.806674	0.149399	33.33	0	0.423747	1	2.19722	16.5692	13.5924	10.3509
601918	2012	B06	0	0.056524	74.87	0	0.300591	8.55465	3.94182	23.9457	0.374192	0.744107	0.098871	33.33	0	0.37942	1	2.19722	17.6989	14.0779	10.3161
601918	2013	B06	0	0.000501	76.56	3.49651	0.501559	8.42343	3.60965	24.0163	0.30039	0.716801	-0.117477	37.5	0	0.323782	1	2.07944	18.092	14.0779	10.3694
601918	2014	B06	0	-0.07063	71.89	3.52636	0.461321	8.25324	4.30647	24.0869	0.235137	0.652938	-0.159962	33.33	0	0.278792	1	2.19722	13.7359	14.0779	10.311
601918	2015	B06	0	-0.086371	71.17	3.04452	0.428127	7.98697	4.23217	24.1395	0.161054	0.517899	-0.271732	33.33	0	0.215633	1	2.19722	16.6084	14.0779	10.0855
601918	2017	B06	2.07944	0.003706	75.37	3.46574	0.490699	8.42027	3.86821	24.144	0.240865	0.510767	0.381796	37.5	0	0.250489	1	2.07944	17.6216	14.0779	9.75394
601918	2018	B06	1.94591	0.0136	75.72	3.46574	0.494157	8.5825	3.24009	24.0991	0.292445	0.493658	0.171783	33.33	0	0.250489	1	2.19722	17.0869	14.0779	9.69978
601918	2019	B06	1.79176	0.026361	76.62	3.68888	0.514388	8.61213	2.84524	24.0546	0.322354	0.497032	0.054092	33.33	0	0.250489	1	2.19722	17.2892	14.0779	9.67953
601918	2020	B06	2.07944	0.036367	78.38	4.39445	0.567654	8.52118	3.12781	24.072	0.296047	0.481034	-0.094173	33.33	0	0.250489	1	2.19722	17.0638	14.0779	9.65931
601918	2021	B06	1.94591	0.082521	70.53	4.09434	0.492442	8.84137	1.68669	24.1648	0.418368	0.482761	0.494751	33.33	0	0.250489	1	2.19722	16.2585	14.3163	9.65707
601918	2022	B06	2.19722	0.071672	72.73	4.41884	0.526839	8.80383	2.50734	24.2409	0.368365	0.492504	-0.038894	33.33	0	0.250489	1	2.19722	16.7275	14.3163	9.65297
601918	2023	B06	0	0.068684	77.09	3.91202	0.533296	8.87079	1.76098	24.3149	0.366838	0.547195	0.070144	33.33	0	0.250489	1	2.19722	16.1233	14.5673	9.63214
601985	2016	D44	0	0.029741	80.25	5.72685	0.654971	9.49396	2.59627	26.3653	0.110069	0.758025	0.145283	40	0	0.0344419	1	2.30259	11.2721	14.9787	9.31452
601985	2017	D44	1.09861	0.027463	74.15	6.22059	0.633685	9.61973	3.13976	26.4376	0.11479	0.817651	0.119337	33.33	0	0.0639129	1	2.48491	16.3458	15.161	9.37033
601985	2018	D44	0	0.02723	82.68	6.55251	0.719232	9.77893	3.18618	26.5024	0.125378	0.805358	0.170155	35.71	0	0.0424704	1	2.63906	17.7322	15.1659	9.44841
601985	2019	D44	1.94591	0.025055	82.09	6.70073	0.722541	9.89157	2.95658	26.5744	0.137284	0.778712	0.172031	33.33	0	0.0430202	1	2.70805	19.3135	15.3723	9.48441
601985	2020	D44	1.09861	0.0296	81.66	7.17855	0.745646	10.0089	2.48706	26.668	0.141348	0.772746	0.134788	33.33	0	0.0500113	1	2.70805	16.4277	15.787	9.58239
601985	2021	D44	0.693147	0.03552	74.94	7.2807	0.69858	10.1605	2.6128	26.7385	0.157619	0.754506	0.193027	33.33	0	0.0416008	1	2.48491	17.7778	15.9908	9.66504
601985	2022	D44	1.09861	0.03733	74.46	5.64897	0.605503	10.2633	2.61073	26.8645	0.163028	0.705425	0.142998	33.33	0	0.0416008	1	2.48491	15.251	16.2568	9.74631
601985	2023	D44	0	0.038662	80.47	5.2575	0.631615	10.3028	2.93127	27.0135	0.149299	0.69613	0.051505	33.33	0	0.041537	1	2.48491	17.6574	16.538	9.82957
601991	2011	D44	0	0.013145	80.36	4.14313	0.567894	10.3834	4.83977	26.2207	0.318284	0.910439	0.192995	33.33	0	0.78883	1	2.70805	19.675	16.4402	9.87127
601991	2012	D44	0	0.023979	80.77	4.86753	0.611586	10.452	4.3256	26.3262	0.301186	0.915011	0.072066	33.33	0	0.789079	1	2.70805	18.7751	16.5893	9.99939
601991	2013	D44	0	0.020361	74.61	5.91889	0.620289	10.3945	2.8044	26.4045	0.266525	0.916333	-0.030551	33.33	0	0.793651	1	2.70805	15.8721	16.5394	10.0565
601991	2014	D44	0	0.00645	73.09	6.20051	0.622739	10.2935	2.80133	26.4351	0.235072	0.909505	-0.066906	33.33	0	0.795798	1	2.70805	18.7598	16.6616	10.1274
601991	2015	D44	0	0.01084	79.67	6.18826	0.674348	10.1331	2.32367	26.4382	0.204326	0.896396	-0.118301	33.33	0	0.796559	1	2.70805	20.17	16.6817	10.1148
601991	2016	D44	0	0.007486	71.78	6.31355	0.618658	10.0868	2.92246	26.1753	0.22037	0.895947	-0.044691	33.33	0	0.795165	1	2.70805	18.7231	16.6936	10.0418
601991	2017	D44	0	0.010448	75.23	6.04025	0.631141	10.2099	3.13538	26.1857	0.275574	0.893611	0.092744	33.33	0	0.795545	1	2.70805	19.2616	16.5743	9.91556
601991	2018	D44	0	0.009846	75.34	6.38012	0.650591	10.5306	3.17914	26.3859	0.329551	0.92287	0.445486	33.33	0	0.930752	1	2.70805	19.6975	16.5101	10.4188
601991	2019	D44	0	0.010446	72.67	6.45205	0.633485	10.5123	2.94217	26.3656	0.334901	0.921396	0.022095	33.33	0	0.930752	1	2.70805	19.5462	16.5768	10.4036
601991	2020	D44	0.693147	0.018903	71.65	6.55108	0.631448	10.5151	2.3322	26.3592	0.33999	0.913946	0.001691	35.71	0	0.930319	1	2.63906	19.3283	16.3885	10.4145
601991	2021	D44	0.693147	-0.041283	77.66	6.51915	0.672949	10.5808	3.77251	26.4135	0.358882	0.888472	0.081552	33.33	1	0.93006	1	2.70805	19.2454	16.4096	10.3934
601991	2022	D44	0	-0.002897	76.53	6.68461	0.675782	10.6866	3.78736	26.4438	0.38841	0.88455	0.129734	33.33	1	0.930319	1	2.70805	19.2748	16.4413	10.3491
601991	2023	D44	1.38629	0.009866	76.85	5.99146	0.641222	10.7407	3.51705	26.4403	0.401899	0.845959	0.047732	33.33	0	0.930752	1	2.70805	19.2426	16.4695	10.2777
603053	2020	D45	1.09861	0.06508	72.24	4.11087	0.505631	8.52526	-0.195806	22.6179	0.624653	0.815236	-0.135008	38.46	0	0.87804	1	2.56495	16.7266	14.221	7.85049
603053	2021	D45	2.19722	0.075741	70.16	3.71357	0.468179	8.58338	-1.05102	22.6156	0.659639	0.817537	0.051222	41.67	0	0.87804	1	2.48491	16.5969	13.5924	7.84463
603053	2022	D45	1.60944	0.075379	71.92	4.23411	0.510579	8.65889	-1.13352	22.6973	0.699069	0.820294	0.103608	38.46	0	0.87804	1	2.56495	15.8291	13.5008	7.89469
603053	2023	D45	0	0.072761	72.84	2.63906	0.430258	8.70582	-2.63586	22.8161	0.675855	0.825711	0.069773	38.46	0	0.87804	1	2.56495	14.4373	13.5008	7.87207
603080	2019	D45	0.693147	0.058435	72.86	0	0.284849	7.05038	-0.243638	21.2181	0.385193	0.581068	0.474711	36.36	0	0.183982	0	2.3979	13.8779	14.0624	6.64379
603080	2020	D45	0.693147	0.042531	74.18	1.09861	0.354311	7.22227	-1.16552	21.3365	0.388527	0.53183	0.180609	36.36	0	0.158889	0	2.3979	14.7464	13.9978	6.68085
603080	2021	D45	0	0.052251	71.64	0	0.274779	7.49839	-0.593238	21.4476	0.460293	0.465146	0.328484	36.36	0	0.158889	0	2.3979	13.6014	13.9978	6.75227
603080	2022	D45	0	0.048996	73.23	0	0.28711	7.44694	0.123424	21.3427	0.432636	0.474922	-0.057321	36.36	0	0.223974	0	2.3979	14.3568	13.9978	6.7901
603080	2023	D45	0	0.06532	72.46	0	0.282172	7.63579	-2.1109	21.5702	0.520617	0.475875	0.285929	37.5	1	0.223974	0	2.07944	13.3944	14.0466	6.88346
603113	2018	C25	0.693147	0.165163	80.33	2.63906	0.499043	9.34175	-2.42399	22.6395	1.45687	0.695932	0.324722	36.36	0	0.610687	0	2.3979	18.0899	13.5278	7.85283
603113	2019	C25	0	0.09863	80.06	2.30259	0.470662	9.25828	0.192125	22.8823	1.05443	0.647022	-0.075136	36.36	0	0.610687	0	2.3979	18.3204	13.5278	7.82564
603113	2020	C25	0	0.085796	77.93	3.04452	0.493594	9.22852	-1.79809	23.2136	0.727995	0.641654	-0.074214	36.36	0	0.365965	0	2.3979	18.1504	13.8643	7.97968
603113	2021	C25	0	0.07422	71.07	4.79579	0.534562	9.31856	-0.071223	23.2976	0.950925	0.589981	0.587267	36.36	0	0.294291	0	2.3979	18.1364	13.8643	7.9766
603113	2022	C25	0	0.016928	72.1	4.14313	0.502917	9.68591	2.29869	23.516	1.14136	0.57262	0.402856	36.36	0	0.300156	0	2.3979	18.5279	13.8643	7.96936
603113	2023	C25	2.19722	0.007939	72.89	3.43399	0.469667	9.57529	1.67264	23.6293	0.842746	0.570998	-0.131953	36.36	0	0.272087	0	2.3979	18.4127	13.8643	7.88495
603619	2018	B11	0.693147	0.007468	70.95	3.43399	0.454311	7.57438	2.03728	22.1856	0.346315	0.867258	-0.215891	33.33	0	0.308556	0	2.19722	16.6661	13.5924	7.92081
603619	2019	B11	0.693147	0.003529	61.39	4.15888	0.418246	8.06785	2.15702	22.4143	0.505672	0.802138	0.772207	33.33	0	0.308556	0	2.19722	16.2979	13.3047	8.18674
603619	2020	B11	0	-0.093057	63.08	3.98898	0.415512	7.6659	3.08321	22.3417	0.302699	0.725074	-0.356587	37.5	0	0.308556	0	2.07944	16.5902	13.5924	7.88382
603619	2021	B11	0	0.012027	68.57	2.94444	0.409006	7.77734	2.52108	22.4938	0.321239	0.584534	0.106739	42.86	0	0.409199	0	1.94591	15.088	13.9978	7.70526
603619	2022	B11	1.09861	0.077063	70.52	3.55535	0.462445	8.32767	2.31024	22.691	0.469844	0.561576	0.747714	42.86	1	0.409199	0	1.94591	16.2718	13.9978	7.80098
603619	2023	B11	1.09861	0.09713	72.77	3.04452	0.453632	8.48479	0.045053	22.9351	0.441423	0.475144	0.217539	42.86	1	0.395554	0	1.94591	17.2066	14.221	7.91571
603689	2018	D45	0	0.053048	66.57	1.09861	0.294941	8.50175	-0.085934	21.8735	1.03635	0.757781	0.260695	33.33	0	0.475873	1	2.48491	15.7292	13.4939	6.72503
603689	2019	D45	1.60944	0.067279	69.55	2.3979	0.390673	8.75154	-0.598472	21.951	1.2693	0.771113	0.287019	33.33	0	0.475873	1	2.48491	15.7645	13.813	6.77079
603689	2020	D45	1.09861	0.059666	68.71	2.70805	0.400499	8.87725	-1.31357	22.0291	1.34106	0.765854	0.142021	33.33	0	0.475873	1	2.63906	15.6613	13.7902	6.82111
603689	2021	D45	1.79176	0.043816	71.69	2.30259	0.400708	8.87041	-1.51858	22.3661	1.11434	0.758443	0.036333	36.36	0	0.475873	1	2.3979	16.2105	13.7536	6.91374
603689	2022	D45	0.693147	0.044465	71.31	3.3322	0.454171	9.04669	0.829609	22.5159	1.06082	0.763365	0.200659	33.33	1	0.475873	1	2.48491	14.9345	13.7902	6.96508
603689	2023	D45	0	0.051256	70.89	2.48491	0.404901	8.97892	0.582223	22.6694	0.921767	0.74918	0.029797	33.33	1	0.475873	1	2.48491	14.1228	13.8055	7.07157
603706	2019	D45	0	0.081915	70.72	0	0.269593	7.1504	-3.16604	21.0716	0.327351	0.698891	0.077011	33.33	0	0.788395	0	2.19722	14.899	13.7642	6.12249
603706	2020	D45	0	0.055069	70.83	0	0.268579	7.28123	-3.86451	21.7012	0.394858	0.745198	0.781274	33.33	0	0.883236	0	2.19722	14.947	14.0387	6.77422
603706	2021	D45	0	0.062833	74.6	0	0.298901	7.50571	-2.83922	21.6698	0.377556	0.746905	0.228317	33.33	0	0.883236	0	2.19722	17.2844	14.0387	6.73221
603706	2022	D45	1.09861	0.055246	74.21	0	0.295289	7.56613	-1.6493	21.702	0.40364	0.746633	0.069564	33.33	0	0.883236	0	2.19722	15.3935	14.0387	6.68085
603706	2023	D45	0	0.07378	72.28	0	0.281344	7.73585	-3.46071	21.7953	0.430987	0.748513	0.138098	33.33	0	0.883236	0	2.19722	15.2258	14.0387	6.65673
603727	2017	B11	1.38629	0.035138	73.62	3.17805	0.463316	6.88768	0.769885	21.7662	0.156452	0.739905	-0.436416	33.33	1	0.428449	0	2.19722	17.6558	13.7102	6.44572
603727	2018	B11	0.693147	0.002541	74.5	3.17805	0.467981	6.69297	2.76648	21.7498	0.140924	0.722269	-0.189139	33.33	1	0.428449	0	2.19722	16.8209	13.7102	6.52649
603727	2019	B11	0	0.011654	79.01	3.49651	0.521693	7.88256	1.12237	21.8724	0.455384	0.751387	2.41404	33.33	1	0.428449	0	2.19722	16.1245	13.7102	6.90174
603727	2020	B11	0	0.035574	78.85	4.06044	0.553008	8.40719	-0.684002	22.1688	0.697151	0.719756	0.904833	33.33	1	0.428449	0	2.19722	16.3028	13.9978	7.1301
603727	2021	B11	0	0.034902	76.1	4.14313	0.535771	8.83558	1.01228	22.3869	0.857167	0.570988	0.582242	33.33	1	0.446548	0	2.19722	16.03	13.9978	7.14835
603727	2022	B11	0	0.012391	74.22	4.07754	0.515749	8.63336	-0.469652	22.3626	0.616854	0.526438	-0.211768	33.33	1	0.451284	0	2.19722	15.997	13.9978	7.06902
603727	2023	B11	2.83321	-0.015168	71.83	3.09104	0.440882	8.08023	-1.13194	22.2919	0.36154	0.543331	-0.436416	33.33	1	0.451284	0	2.19722	14.8046	13.9978	7.09506
603798	2017	C25	0	0.122146	70.93	0.693147	0.312005	7.81464	-2.84994	20.7563	0.915218	0.778873	0.091201	42.86	0	0.930233	0	1.94591	14.7189	13.4588	5.70378
603798	2018	C25	1.09861	0.074763	69.42	0	0.258823	7.76853	-1.25155	20.7189	0.834894	0.74007	-0.054229	42.86	0	0.930233	0	1.94591	14.8991	13.4588	5.73657
603798	2019	C25	1.38629	0.08195	71.66	2.19722	0.397371	7.89794	0.104034	20.7784	0.94548	0.715088	0.145381	42.86	0	0.930233	0	1.94591	15.5939	13.4588	5.83481
603798	2020	C25	1.38629	0.09371	73.89	1.60944	0.383601	7.86478	-3.16254	20.8779	0.827267	0.62529	-0.051858	42.86	0	0.959049	0	1.94591	15.7958	13.4588	5.79606
603798	2021	C25	1.60944	0.086863	71.99	2.83321	0.435172	8.07386	-2.93389	20.955	0.912811	0.606841	0.20465	42.86	0	0.959049	0	1.94591	15.1204	13.4588	5.75574
603798	2022	C25	2.07944	0.030258	70.81	3.04452	0.433462	7.74685	0.270012	20.9963	0.614896	0.586267	-0.285682	42.86	0	0.886761	0	1.94591	15.1676	13.4588	5.72359
603798	2023	C25	0	0.040729	72.13	3.2581	0.456325	8.18228	-0.239584	21.0298	0.897333	0.575172	0.514815	42.86	0	0.919963	0	1.94591	15.4724	13.4588	5.68358
603817	2019	D46	0	0.035364	82.22	2.94444	0.518459	6.97417	1.73662	22.1018	0.178203	0.709133	0.327569	33.33	0	0.0868817	1	2.19722	15.8441	13.5411	6.60665
603817	2020	D46	1.79176	0.029152	79.61	2.99573	0.500218	7.0922	1.68897	22.2289	0.172912	0.665612	0.144019	33.33	0	0.0868817	1	2.19722	15.9014	13.6292	6.73221
603817	2021	D46	0.693147	0.028901	73.06	3.52636	0.477542	7.30027	2.27124	22.3208	0.188316	0.646126	0.213941	33.33	0	0.066069	1	2.19722	15.8509	13.6292	6.71174
603817	2022	D46	0.693147	0.026099	72.23	3.55535	0.472378	7.48075	2.70229	22.4859	0.194021	0.609615	0.17434	33.33	0	0.0269241	1	2.19722	16.8675	13.6292	6.74993
603817	2023	D46	1.09861	0.0221	69.83	3.66356	0.459071	7.50083	2.85558	22.5456	0.175479	0.565833	0.009029	33.33	0	0.0187794	1	2.19722	16.2733	13.6647	6.7334
603979	2016	B11	1.09861	0.036087	72.35	2.77259	0.431133	8.28738	-0.239263	22.3181	0.504146	0.634901	-0.080739	33.33	0	0.10712	0	2.19722	15.4556	14.152	8.14177
603979	2017	B11	0	0.038894	70.67	1.60944	0.354324	8.23576	0.201059	22.4521	0.462123	0.607158	0.018476	33.33	0	0.0797486	0	2.19722	14.9019	14.2855	8.24091
603979	2018	B11	1.79176	0.048481	72.77	1.60944	0.371583	8.38322	0.487685	22.5595	0.521585	0.606577	0.272439	33.33	0	0.0784646	0	2.19722	14.7529	14.2855	8.57565
603979	2019	B11	1.79176	0.047838	73.15	3.78419	0.493709	8.42631	-0.009541	22.6061	0.534669	0.597327	0.105879	33.33	0	0.0482968	0	2.19722	15.2894	14.4033	8.71522
603979	2020	B11	1.79176	0.048899	74.88	2.99573	0.464243	8.54577	0.104535	22.8127	0.527326	0.569559	0.125071	33.33	0	0.12028	0	2.19722	15.8351	14.4033	8.75052
603979	2021	B11	2.19722	0.054562	74.53	4.06044	0.520218	8.62716	0.555331	22.8848	0.537299	0.545933	0.165747	33.33	0	0.0552679	0	2.19722	16.0377	14.5479	8.94611
603979	2022	B11	1.94591	0.060638	74.02	2.89037	0.4525	8.71466	0.978199	23.1455	0.536703	0.539839	0.188962	33.33	0	0.0552679	0	2.19722	15.9819	14.5479	9.07406
603979	2023	B11	0.693147	0.082877	75.31	1.38629	0.38183	8.80002	1.78134	23.3352	0.594372	0.551485	0.381776	33.33	0	0.103337	0	2.19722	16.3205	14.7318	9.32599
605011	2022	D44	0	0.066498	70.23	2.56495	0.405143	8.60373	0.087176	22.1062	0.918271	0.902661	0.140288	33.33	0	0.328472	1	2.19722	17.5427	13.5671	6.68336
605011	2023	D44	0	0.071145	73.74	1.79176	0.390825	8.51706	-0.175563	22.0562	0.845773	0.905147	-0.093557	37.5	0	0.259531	1	2.07944	16.0257	13.4588	6.66057
605028	2022	D44	0	0.165163	75.25	2.30259	0.4374	7.15235	-3.86451	21.0081	0.356475	0.759875	0.120681	40	1	0.125	0	1.60944	15.4262	13.3047	5.20401
605028	2023	D44	0	0.132304	73.05	1.79176	0.389663	6.87304	-3.86451	21.1387	0.254164	0.764842	-0.182817	40	1	0.125	0	1.60944	14.6237	13.3047	5.2832
605090	2022	D45	0.693147	0.114704	74.34	2.07944	0.414382	10.4122	-3.78705	23.1489	2.51436	0.683081	0.295608	33.33	0	0.36207	0	2.19722	14.8613	14.5574	7.2086
605090	2023	D45	0.693147	0.102259	75.83	1.94591	0.417961	10.4318	-3.63747	23.3911	2.06591	0.659883	0.109065	33.33	0	0.36207	0	2.19722	17.0706	14.4033	7.48717
605162	2022	D44	0	0.085271	71.31	0	0.274488	7.68437	-1.69882	21.0235	0.710885	0.79549	0.251868	33.33	0	0.035438	0	2.19722	14.2536	13.3047	5.97635
605162	2023	D44	0.693147	0.094897	72.08	0	0.281245	7.62729	-3.79029	21.2834	0.61639	0.779754	-0.009601	33.33	0	0.0099441	0	2.19722	14.501	13.3047	5.96871
